# Supplementary material for: Enhanced lipid metabolism induces the sensitivity of dormant cancer cells to 5-aminolevulinic acid-based photodynamic therapy
Source: Sci Rep. 2021 Mar 31;11:7290. doi: 10.1038/s41598-021-86886-9 (PMC8012701; doi:10.1038/s41598-021-86886-9)
Supplement: Supplementary file 2 — Supplementary Information 2. [file 41598_2021_86886_MOESM2_ESM.xlsx]

## Sheet: Supplemantery Table S1
ID	2D 0.01 Avg (log2)	2D 0.04 Avg (log2)	S125 Avg (log2)	S500 Avg (log2)	Condition F-Test	Condition FDR F-Test	Gene Symbol	Description	Group
TC0100011665.hg.1	11.47	11.17	11.3	10.41	0.0004	0.0038	2020-03-01	mitochondrial amidoxime reducing component 1	Multiple_Complex
TC1900006895.hg.1	6.61	6.33	6.34	6.11	0.0454	0.1171	2020-03-02	membrane associated ring finger 2	Multiple_Complex
TC0500011935.hg.1	9.69	8.88	8.41	8.64	0.0014	0.0095	2020-03-03	membrane associated ring finger 3	Multiple_Complex
TC0500006737.hg.1	13.56	13.74	14.04	14.6	0.0001	0.0021	2020-03-06	membrane associated ring finger 6	Multiple_Complex
TC1200007899.hg.1	7.76	8.64	8.64	8.71	0.0007	0.0061	2020-03-09	membrane associated ring finger 9	Multiple_Complex
TC0700007178.hg.1	13.07	12.8	12.56	12.09	0.0002	0.0023	2020-09-07	septin 7	Multiple_Complex
TC0500012025.hg.1	10.61	10.52	10.21	9.76	0.0014	0.0098	2020-09-08	septin 8	Multiple_Complex
TC0200013836.hg.1	11.49	11.31	11.61	12.14	0.0012	0.0083	2020-09-10	septin 10	Multiple_Complex
TC0400007913.hg.1	12.86	12.67	12.68	12.22	0.0087	0.0351	2020-09-11	septin 11	Multiple_Complex
TC1000010642.hg.1	2.64	3.18	3.49	3.29	0.0171	0.0576	A1CF	APOBEC1 complementation factor	Multiple_Complex
TC1200006736.hg.1	3.72	4.08	3.41	4.2	0.0426	0.112	A2ML1	alpha-2-macroglobulin-like 1	Multiple_Complex
TC2200008888.hg.1	5.22	5.18	5.5	5.84	0.0235	0.0729	A4GALT	alpha 1,4-galactosyltransferase	Multiple_Complex
TC1200010798.hg.1	13.52	13.91	14.06	14.04	0.0063	0.0278	AAAS	achalasia, adrenocortical insufficiency, alacrimia	Multiple_Complex
TC0400012396.hg.1	10.88	10.67	9.85	8.62	1.33e-05	0.0006	AADAT	aminoadipate aminotransferase	Multiple_Complex
TC1500009845.hg.1	11.13	10.88	10.71	9.92	0.0001	0.0018	AAGAB	alpha- and gamma-adaptin binding protein	Multiple_Complex
TC0200012961.hg.1	10.48	9.95	10.29	10.12	0.0083	0.0339	AAK1	AP2 associated kinase 1	Multiple_Complex
TC1100008541.hg.1	8.61	8.99	9.44	9.96	0.0005	0.0045	AAMDC	adipogenesis associated, Mth938 domain containing	Multiple_Complex
TC0200015720.hg.1	9.74	9.88	9.49	9.29	0.0118	0.044	AAMP	angio-associated migratory cell protein	Multiple_Complex
TC0800008631.hg.1	5.64	5.61	5.4	6.26	0.0055	0.0251	AARD	alanine and arginine rich domain containing protein	Multiple_Complex
TC1100008955.hg.1	11.72	11.54	11.47	11.12	0.0176	0.0589	AASDHPPT	aminoadipate-semialdehyde dehydrogenase-phosphopantetheinyl transferase	Multiple_Complex
TC1700007658.hg.1	12.58	12.28	12.08	11.71	0.0018	0.0115	AATF	apoptosis antagonizing transcription factor	Multiple_Complex
TC0900011072.hg.1	4.66	5.81	5.38	6.19	0.0032	0.0169	ABCA1	ATP binding cassette subfamily A member 1	Multiple_Complex
TC0700007479.hg.1	6.98	5.97	5.75	5.94	0.0006	0.0051	ABCA13	ATP binding cassette subfamily A member 13	Multiple_Complex
TC0900012025.hg.1	7.21	7.93	8.46	8.82	0.0002	0.0024	ABCA2	ATP binding cassette subfamily A member 2	Multiple_Complex
TC1600009105.hg.1	7.77	7.98	8.83	9.45	4.33e-05	0.0011	ABCA3	ATP binding cassette subfamily A member 3	Multiple_Complex
TC1700012460.hg.1	7.85	7.04	7.63	7.65	0.0147	0.0518	ABCA5	ATP binding cassette subfamily A member 5	Multiple_Complex
TC0100017666.hg.1	10.22	9.85	9.83	9.28	0.0207	0.0665	ABCB10	ATP binding cassette subfamily B member 10	Multiple_Complex
TC0200014848.hg.1	3.46	3.26	3.06	3.97	0.0192	0.0627	ABCB11	ATP binding cassette subfamily B member 11	Multiple_Complex
TC0200016774.hg.1	5.46	5.9	5.92	6.26	0.0035	0.0182	ABCB6	ATP binding cassette subfamily B member 6 (Langereis blood group)	Multiple_Complex
TC0X00010099.hg.1	11.92	11.8	11.97	12.23	0.0438	0.1142	ABCB7	ATP binding cassette subfamily B member 7	Multiple_Complex
TC0700009690.hg.1	5.62	5.34	5.47	4.44	0.0031	0.0167	ABCB8	ATP binding cassette subfamily B member 8	Multiple_Complex
TC1600010216.hg.1	4.99	5.58	5.46	5.67	0.019	0.0623	ABCC11	ATP binding cassette subfamily C member 11	Multiple_Complex
TC1700008263.hg.1	9.1	9.18	8.59	8.91	0.0058	0.0264	ABCC3	ATP binding cassette subfamily C member 3	Multiple_Complex
TC1600009545.hg.1	5	4.78	5.38	4.92	0.0351	0.0975	ABCC6	ATP binding cassette subfamily C member 6	Multiple_Complex
TC0X00008795.hg.1	9.74	9.84	9.73	8.88	0.001	0.0076	ABCD1	ATP binding cassette subfamily D member 1	Multiple_Complex
TC1200010413.hg.1	3.91	4.4	3.7	4.28	0.0067	0.0291	ABCD2	ATP binding cassette subfamily D member 2	Multiple_Complex
TC0100009097.hg.1	12.87	12.81	12.57	12.39	0.0168	0.0569	ABCD3	ATP binding cassette subfamily D member 3	Multiple_Complex
TC0100009101.hg.1	5.23	4.42	5.1	5.26	0.0326	0.0924	ABCD3	Transcript Identified by AceView, Entrez Gene ID(s) 5825	Unassigned
TC0400008902.hg.1	15	14.72	14.47	14.42	0.0081	0.0335	ABCE1	ATP binding cassette subfamily E member 1	Multiple_Complex
TC0600007535.hg.1	10.21	10.06	9.96	9.15	9.9e-05	0.0017	ABCF1	ATP binding cassette subfamily F member 1	Multiple_Complex
TC0700013065.hg.1	11.54	11.15	10.9	10.1	3.49e-05	0.001	ABCF2	ATP binding cassette subfamily F member 2	Multiple_Complex
TC0300008331.hg.1	9.97	9.51	9.31	9.37	0.0104	0.0401	ABHD10	abhydrolase domain containing 10	Multiple_Complex
TC0700011502.hg.1	9	9.32	9.28	8.38	0.0312	0.0895	ABHD11	abhydrolase domain containing 11	Multiple_Complex
TC1300007969.hg.1	9.59	9.29	9.17	8.52	0.0002	0.0024	ABHD13	abhydrolase domain containing 13	Coding
TC0300013838.hg.1	8.62	8.91	9.36	9.59	0.0014	0.0094	ABHD14A	abhydrolase domain containing 14A	Multiple_Complex
TC0300013840.hg.1	10.11	10.57	10.89	11.29	0.0007	0.0058	ABHD14A-ACY1	ABHD14A-ACY1 readthrough	Multiple_Complex
TC0300013989.hg.1	9.64	10.03	10.19	11.29	6.36e-05	0.0013	ABHD14B	abhydrolase domain containing 14B	Multiple_Complex
TC0900010390.hg.1	11.12	10.88	11.04	11.49	0.0109	0.0414	ABHD17B	abhydrolase domain containing 17B	Multiple_Complex
TC1500008043.hg.1	9.05	9.26	9.38	9.96	0.0002	0.0026	ABHD17C	abhydrolase domain containing 17C	Multiple_Complex
TC0400008666.hg.1	9.2	9.32	9.58	9.77	0.0287	0.0843	ABHD18	abhydrolase domain containing 18	Multiple_Complex
TC1500008245.hg.1	12.25	12.49	12.83	13.58	2.91e-05	0.0009	ABHD2	abhydrolase domain containing 2	Multiple_Complex
TC1800008235.hg.1	6.65	5.78	7.1	7.38	0.0002	0.0026	ABHD3	Transcript Identified by AceView, Entrez Gene ID(s) 171586	Unassigned
TC1400006652.hg.1	7.47	7.76	7.88	8.54	0.0006	0.0052	ABHD4	abhydrolase domain containing 4	Multiple_Complex
TC0300007194.hg.1	10.05	9.71	9.63	8.82	0.0003	0.0036	ABHD5	abhydrolase domain containing 5	Multiple_Complex
TC0300007606.hg.1	11.37	11.39	11.44	10.78	0.0105	0.0402	ABHD6	abhydrolase domain containing 6	Multiple_Complex
TC1000010101.hg.1	11.99	11.92	11.78	12.21	0.0194	0.0634	ABI1	abl-interactor 1	Multiple_Complex
TC1700008194.hg.1	3.02	3.49	3.47	3.28	0.0396	0.1065	ABI3	ABI family, member 3	Multiple_Complex
TC0300011849.hg.1	13.84	14.85	15.81	16.16	5.73e-07	0.0001	ABI3BP	ABI family, member 3 (NESH) binding protein	Multiple_Complex
TC0100016548.hg.1	9.73	8.92	9.04	9.28	0.0134	0.0485	ABL2	ABL proto-oncogene 2, non-receptor tyrosine kinase	Multiple_Complex
TC0600009626.hg.1	9.16	8.98	8.66	8.42	0.0165	0.0563	ABRACL	ABRA C-terminal like	Multiple_Complex
TC0600007313.hg.1	8.31	8.52	8.08	7.79	0.001	0.0073	ABT1	activator of basal transcription 1	Multiple_Complex
TC1900006687.hg.1	8.15	7.75	8.28	8.12	0.0377	0.1026	AC007292.7; MPND	Transcript Identified by AceView, Entrez Gene ID(s) 84954; novel transcript, antisense to STAP2	NonCoding
TC0200012760.hg.1	4.94	4.96	4.61	5.25	0.0298	0.0866	AC018462.2; COMMD1	Salzman2013 ANTISENSE, coding, INTERNAL, intronic, OVERLAPTX best transcript NM_152516; novel transcript	NonCoding
TC0300010744.hg.1	12.61	12.59	12.28	11.91	0.0038	0.0195	ACAA1	acetyl-CoA acyltransferase 1	Multiple_Complex
TC1800009289.hg.1	8.62	8.3	7.81	7.66	0.0003	0.0032	ACAA2	acetyl-CoA acyltransferase 2	Multiple_Complex
TC1700010488.hg.1	10.86	11.59	12.21	12.33	5.1e-05	0.0012	ACACA	acetyl-CoA carboxylase alpha	Multiple_Complex
TC1200012706.hg.1	8.29	8.92	9.18	9.77	8.65e-05	0.0016	ACAD10	acyl-CoA dehydrogenase family, member 10	Multiple_Complex
TC0300014049.hg.1	5.96	6.44	6.66	7.5	3.38e-05	0.0009	ACAD11	acyl-CoA dehydrogenase family, member 11	Multiple_Complex
TC0300008746.hg.1	10.87	11.04	11.26	10.87	0.0443	0.1151	ACAD9	acyl-CoA dehydrogenase family, member 9	Multiple_Complex
TC0200015603.hg.1	6.33	6.67	6.33	5.97	0.0031	0.0166	ACADL	acyl-CoA dehydrogenase, long chain	Multiple_Complex
TC0100018236.hg.1	11.76	11.92	11.84	11.32	0.0059	0.0267	ACADM	acyl-CoA dehydrogenase, C-4 to C-12 straight chain	Multiple_Complex
TC1000009169.hg.1	8.61	8.63	8.3	8	0.0428	0.1123	ACADSB	acyl-CoA dehydrogenase, short/branched chain	Multiple_Complex
TC1700006729.hg.1	9.7	9.84	10.49	11.23	2.02e-05	0.0007	ACADVL	acyl-CoA dehydrogenase, very long chain	Multiple_Complex
TC0600010057.hg.1	10.34	10.7	10.86	10.85	0.0205	0.066	ACAT2	acetyl-CoA acetyltransferase 2	Multiple_Complex
TC0100017519.hg.1	12.56	12.61	12.55	13.23	0.001	0.0077	ACBD3	acyl-CoA binding domain containing 3	Multiple_Complex
TC1700008032.hg.1	6.38	6.55	7.21	7.61	7.62e-05	0.0015	ACBD4	acyl-CoA binding domain containing 4	Multiple_Complex
TC1600010647.hg.1	10.73	10.68	10.39	10.21	0.0141	0.0503	ACD	adrenocortical dysplasia homolog (mouse)	Multiple_Complex
TC1700012291.hg.1	3.07	3.29	3.91	3.3	0.0159	0.0546	ACE	angiotensin I converting enzyme	Multiple_Complex
TC1100008518.hg.1	10.82	10.4	10.17	10.02	0.0088	0.0354	ACER3	alkaline ceramidase 3	Multiple_Complex
TC1400008694.hg.1	11.73	11.83	11.28	10.85	0.0004	0.0038	ACIN1	apoptotic chromatin condensation inducer 1	Multiple_Complex
TC0200011219.hg.1	4.8	5.14	4.41	7.78	2.03e-05	0.0007	ACKR3	atypical chemokine receptor 3	Multiple_Complex
TC0900006937.hg.1	11.15	10.95	10.7	10.4	0.0018	0.0113	ACO1	aconitase 1, soluble	Multiple_Complex
TC1400007644.hg.1	7.61	8.2	8.38	8.59	0.0053	0.0245	ACOT1	acyl-CoA thioesterase 1	Coding
TC0600007203.hg.1	12.11	12.5	12.94	13.36	5.77e-05	0.0013	ACOT13	acyl-CoA thioesterase 13	Multiple_Complex
TC1400007647.hg.1	8.1	8.63	8.74	8.84	0.0108	0.0412	ACOT2	acyl-CoA thioesterase 2	Multiple_Complex
TC1400007649.hg.1	3.26	3.86	3.88	3.41	0.0057	0.0261	ACOT4	acyl-CoA thioesterase 4	Coding
TC0100012675.hg.1	13	13.06	12.81	12.47	0.0104	0.04	ACOT7	acyl-CoA thioesterase 7	Multiple_Complex
TC2000009245.hg.1	9.44	9.47	9.93	10.23	0.0016	0.0103	ACOT8	acyl-CoA thioesterase 8	Multiple_Complex
TC0X00009250.hg.1	12.35	11.88	11.91	11.92	0.0142	0.0506	ACOT9	acyl-CoA thioesterase 9	Multiple_Complex
TC0300011309.hg.1	4.26	4.69	5.13	4.74	0.017	0.0575	ACOX2	acyl-CoA oxidase 2, branched chain	Multiple_Complex
TC0100015634.hg.1	11.07	11.75	11.79	12.27	0.0004	0.0039	ACP6	acid phosphatase 6, lysophosphatidic	Multiple_Complex
TC0300008839.hg.1	6.05	6.19	7.1	7.7	0.001	0.0075	ACPP	acid phosphatase, prostate	Multiple_Complex
TC1900008603.hg.1	5.6	5.64	6.05	5.99	0.0103	0.0399	ACPT	acid phosphatase, testicular	Coding
TC1700008254.hg.1	8.28	8.95	9.03	9.12	0.001	0.0076	ACSF2	acyl-CoA synthetase family member 2	Multiple_Complex
TC0200010907.hg.1	12.58	13.14	12.85	12.65	0.0046	0.0221	ACSL3	acyl-CoA synthetase long-chain family member 3	Multiple_Complex
TC1000008926.hg.1	5.1	5.33	4.98	4.71	0.0346	0.0964	ACSL5	acyl-CoA synthetase long-chain family member 5	Multiple_Complex
TC1600011362.hg.1	7.78	8.64	9.49	11.44	5.65e-08	4.49e-05	ACSM3	acyl-CoA synthetase medium-chain family member 3	Multiple_Complex
TC2000007202.hg.1	8.43	9.24	10.36	11.55	1.77e-06	0.0002	ACSS2	acyl-CoA synthetase short-chain family member 2	Multiple_Complex
TC0100017663.hg.1	12.09	12.07	11.64	11.72	0.0192	0.0629	ACTA1	actin, alpha 1, skeletal muscle	Coding
TC1000011370.hg.1	6.74	6.77	6.86	7.36	0.0025	0.0146	ACTA2	actin, alpha 2, smooth muscle, aorta	Multiple_Complex
TC0700010167.hg.1	14.03	13.64	13.23	12.85	0.0001	0.002	ACTB	actin, beta	Multiple_Complex
TC0300009609.hg.1	12.19	12.21	12.17	11.4	0.0007	0.0057	ACTL6A	actin-like 6A	Multiple_Complex
TC0700012011.hg.1	3.3	3.5	3.67	3.97	0.0325	0.092	ACTL6B	actin-like 6B	Multiple_Complex
TC1400009529.hg.1	14.69	14.38	14.27	13.9	0.0007	0.0058	ACTN1; HMGN1P3	actinin, alpha 1; high mobility group nucleosome binding domain 1 pseudogene 3	Multiple_Complex
TC1100008090.hg.1	3.75	3.38	2.93	3.01	0.0313	0.0897	ACTN3	actinin, alpha 3 (gene/pseudogene)	Multiple_Complex
TC1900008020.hg.1	14.94	14.48	14.14	14.19	0.0005	0.0045	ACTN4	actinin, alpha 4	Multiple_Complex
TC1000011683.hg.1	12.11	12.33	11.96	11.17	8.85e-05	0.0016	ACTR1A	ARP1 actin-related protein 1 homolog A, centractin alpha (yeast)	Multiple_Complex
TC0200013573.hg.1	10.08	10.39	10.63	11.23	0.0006	0.0053	ACTR1B	ARP1 actin-related protein 1 homolog B, centractin beta (yeast)	Multiple_Complex
TC0200007835.hg.1	15.16	14.95	14.98	14.6	0.0072	0.0306	ACTR2	ARP2 actin-related protein 2 homolog (yeast)	Multiple_Complex
TC0200008996.hg.1	14.69	14.65	14.43	14.08	0.0016	0.0104	ACTR3	ARP3 actin-related protein 3 homolog (yeast)	Multiple_Complex
TC2000007329.hg.1	9.19	9.19	8.96	8.29	0.0073	0.031	ACTR5	ARP5 actin-related protein 5 homolog (yeast)	Multiple_Complex
TC0200014697.hg.1	8.81	8.81	9.07	9.85	0.0001	0.0021	ACVR1	activin A receptor type I	Multiple_Complex
TC1200007647.hg.1	8.41	8.54	8.92	9	0.0185	0.061	ACVR1B	activin A receptor type IB	Multiple_Complex
TC0200014694.hg.1	4.76	4.23	4.79	4.68	0.0109	0.0415	ACVR1C	activin A receptor type IC	Multiple_Complex
TC0200009596.hg.1	9.07	8.81	9.28	9.1	0.0295	0.0858	ACVR2A	activin A receptor type IIA	Multiple_Complex
TC0300007077.hg.1	4.42	4.65	5.73	6.68	0.0001	0.0019	ACVR2B	activin A receptor type IIB	Multiple_Complex
TC0300013839.hg.1	8.33	9.24	9.56	10.38	0.0001	0.0018	ACY1	aminoacylase 1	Multiple_Complex
TC1400009710.hg.1	9.12	9.43	9.33	8.52	0.0004	0.0038	ACYP1	acylphosphatase 1, erythrocyte (common) type	Multiple_Complex
TC0200016447.hg.1	7.64	7.83	8.19	8.77	0.0003	0.0037	ACYP2	acylphosphatase 2, muscle type	Multiple_Complex
TC1500007056.hg.1	9.4	9.29	9.2	8.72	0.0101	0.0392	ADAL	adenosine deaminase-like	Multiple_Complex
TC1000012169.hg.1	7.63	7.35	6.78	5.83	1.18e-05	0.0006	ADAM12	ADAM metallopeptidase domain 12	Multiple_Complex
TC0100018300.hg.1	12.62	12.82	13.07	13.13	0.0366	0.1005	ADAM15	ADAM metallopeptidase domain 15	Multiple_Complex
TC0200011688.hg.1	9.96	9.86	10.06	10.61	0.0016	0.0105	ADAM17	ADAM metallopeptidase domain 17	Multiple_Complex
TC0500012599.hg.1	9.03	8.65	8.42	8.37	0.0035	0.0184	ADAM19	ADAM metallopeptidase domain 19	Multiple_Complex
TC0700008265.hg.1	9.55	9.82	10.32	10.1	0.0041	0.0203	ADAM22	ADAM metallopeptidase domain 22	Multiple_Complex
TC0200010577.hg.1	9.12	8.98	8.26	7.54	0.0015	0.0099	ADAM23	ADAM metallopeptidase domain 23	Multiple_Complex
TC0800007370.hg.1	4.01	3.57	3.98	4.13	0.0266	0.0798	ADAM32	ADAM metallopeptidase domain 32	Multiple_Complex
TC0800007367.hg.1	11.88	11.59	11.31	11.24	0.0056	0.0257	ADAM9	ADAM metallopeptidase domain 9	Multiple_Complex
TC2100007821.hg.1	9.89	9.58	10.04	9.51	0.0139	0.0498	ADAMTS1	ADAM metallopeptidase with thrombospondin type 1 motif 1	Multiple_Complex
TSUnmapped00000151.hg.1	5.72	5.36	5.42	5.72	0.0411	0.1093	ADAMTS13	ADAM metallopeptidase with thrombospondin type 1 motif 13	Coding
TC1100009533.hg.1	6.01	6.02	6.39	6.99	0.0007	0.0057	ADAMTS15	ADAM metallopeptidase with thrombospondin type 1 motif 15	Multiple_Complex
TC0500006613.hg.1	5.96	5.34	4.49	4.36	0.0044	0.0215	ADAMTS16	ADAM metallopeptidase with thrombospondin type 1 motif 16	Multiple_Complex
TC1500010630.hg.1	7.19	7.12	7.55	8.25	0.0025	0.0142	ADAMTS17	ADAM metallopeptidase with thrombospondin type 1 motif 17	Multiple_Complex
TC0400010989.hg.1	8.35	8.09	7.55	7.27	0.0006	0.0054	ADAMTS3	ADAM metallopeptidase with thrombospondin type 1 motif 3	Multiple_Complex
TC0300011391.hg.1	3.34	2.57	2.93	2.91	0.0156	0.054	ADAMTS9	ADAM metallopeptidase with thrombospondin type 1 motif 9	Multiple_Complex
TC1500008127.hg.1	6.75	7	7.19	8.09	0.0009	0.007	ADAMTSL3	ADAMTS like 3	Multiple_Complex
TC0100018485.hg.1	4.27	4.96	4.98	5.05	0.0041	0.0205	ADAMTSL4-AS1	ADAMTSL4 antisense RNA 1	Multiple_Complex
TC1600011569.hg.1	9.78	9.7	9.68	8.5	0.0001	0.0018	ADAT1	adenosine deaminase, tRNA-specific 1	Multiple_Complex
TC0600013425.hg.1	10.49	10.16	10.94	10.92	0.0015	0.0102	ADAT2	adenosine deaminase, tRNA-specific 2	Multiple_Complex
TC0700013467.hg.1	6.48	6.52	6.47	5.5	0.0004	0.004	ADCK2	aarF domain containing kinase 2	Multiple_Complex
TC0100011812.hg.1	8.78	9.2	9.63	10.03	0.0049	0.0232	ADCK3	aarF domain containing kinase 3	Multiple_Complex
TC0800009254.hg.1	7.83	7.69	8.21	7.72	0.0331	0.0934	ADCK5	aarF domain containing kinase 5	Multiple_Complex
TC0500006665.hg.1	3.28	3.68	3.41	3.07	0.0295	0.0858	ADCY2	adenylate cyclase 2 (brain)	Multiple_Complex
TC1200010592.hg.1	8.52	9.09	9.69	9.57	0.0001	0.0022	ADCY6; MIR4701	adenylate cyclase 6; microRNA 4701	Multiple_Complex
TC0400006579.hg.1	12.89	12.84	12.5	12.28	0.0059	0.0267	ADD1	adducin 1 (alpha)	Multiple_Complex
TC0200013001.hg.1	3.9	3.95	4.22	4.38	0.0255	0.0774	ADD2	adducin 2 (beta)	Multiple_Complex
TC1000008875.hg.1	8.43	9.15	9.25	9.26	0.0032	0.0171	ADD3	adducin 3 (gamma)	Multiple_Complex
TC0600009745.hg.1	2.48	2.52	2.53	3.15	0.0343	0.0957	ADGB	androglobin	Multiple_Complex
TC1900007173.hg.1	12.89	13.22	13.48	13.82	0.0014	0.0096	ADGRE5	adhesion G protein-coupled receptor E5	Multiple_Complex
TC0600011957.hg.1	13.49	13.84	13.45	13.84	0.0184	0.0609	ADGRF1	adhesion G protein-coupled receptor F1	Multiple_Complex
TC0600014136.hg.1	6.33	6.04	5.59	5.38	0.0106	0.0406	ADGRF4	adhesion G protein-coupled receptor F4	Coding
TC1600008005.hg.1	7.17	5.36	4.62	4.32	4.11e-06	0.0003	ADGRG1	adhesion G protein-coupled receptor G1	Multiple_Complex
TC0X00009199.hg.1	8.56	8.62	8.74	9.15	0.0266	0.0799	ADGRG2	adhesion G protein-coupled receptor G2	Multiple_Complex
TC0X00008528.hg.1	4.81	4.15	4.58	4.35	0.029	0.0849	ADGRG4	adhesion G protein-coupled receptor G4	Coding
TC0600009669.hg.1	11.08	10.33	9.88	10.2	5.83e-05	0.0013	ADGRG6	adhesion G protein-coupled receptor G6	Multiple_Complex
TC1900009808.hg.1	8.02	8.33	8.57	8.26	0.0442	0.1149	ADGRL1	adhesion G protein-coupled receptor L1	Multiple_Complex
TC0500008055.hg.1	8.25	7.8	8.15	7.42	0.0195	0.0636	ADGRV1	adhesion G protein-coupled receptor V1	Multiple_Complex
TC0400011402.hg.1	12.36	12.4	12.13	12.01	0.036	0.0992	ADH5	alcohol dehydrogenase 5 (class III), chi polypeptide	Multiple_Complex
TC0200011551.hg.1	12.37	12.16	12.03	12.01	0.036	0.0994	ADI1	acireductone dioxygenase 1	Multiple_Complex
TC1100006831.hg.1	9.21	10.22	8.4	12.49	8.02e-08	5.44e-05	ADM	adrenomedullin	Coding
TC1900011782.hg.1	6.33	6.66	6.19	5.78	0.0062	0.0275	ADM5; CPT1C	adrenomedullin 5 (putative); carnitine palmitoyltransferase 1C	Multiple_Complex
TC1800007835.hg.1	11.89	11.67	11.45	11.41	0.0078	0.0324	ADNP2	ADNP homeobox 2	Multiple_Complex
TC1000007779.hg.1	12.49	12.24	12.2	12.06	0.0243	0.0745	ADO	2-aminoethanethiol (cysteamine) dioxygenase	Coding
TC1700006999.hg.1	10.4	10.19	10.08	9.85	0.0118	0.044	ADORA2B	adenosine A2b receptor	Multiple_Complex
TC1700006877.hg.1	6.58	6.74	7.03	7.59	0.0109	0.0415	ADPRM	ADP-ribose/CDP-alcohol diphosphatase, manganese-dependent	Multiple_Complex
TC0800012393.hg.1	4.29	4.44	3.8	3.86	0.0243	0.0747	ADRA1A	adrenoceptor alpha 1A	Multiple_Complex
TC0500009046.hg.1	7.44	6.6	6.92	7.81	0.0022	0.0131	ADRB2	adrenoceptor beta 2, surface	Coding
TC1100008123.hg.1	8.97	9.48	9.42	9.63	0.006	0.0268	ADRBK1	adrenergic, beta, receptor kinase 1	Multiple_Complex
TC2200006935.hg.1	2.91	3.26	2.74	4.21	0.015	0.0525	ADRBK2	adrenergic, beta, receptor kinase 2	Multiple_Complex
TC2000008001.hg.1	13.08	12.81	12.17	11.64	6.62e-05	0.0014	ADRM1	adhesion regulating molecule 1	Multiple_Complex
TC0100018006.hg.1	12.08	11.82	11.94	11.36	0.0231	0.0719	ADSS	adenylosuccinate synthase	Multiple_Complex
TC1400008452.hg.1	6.97	6.69	7.18	7.77	0.0222	0.0699	ADSSL1	adenylosuccinate synthase like 1	Multiple_Complex
TC0700007370.hg.1	7.51	7.55	7.21	7.04	0.0422	0.1114	AEBP1; MIR4649	AE binding protein 1; microRNA 4649	Multiple_Complex
TC1200012599.hg.1	11.84	11.91	12.1	12.33	0.0103	0.0399	AEBP2	AE binding protein 2	Multiple_Complex
TC1500008231.hg.1	12.39	11.83	11.74	11.29	0.0003	0.0036	AEN	apoptosis enhancing nuclease	Multiple_Complex
TC0800009589.hg.1	5.46	4.81	5.6	5.59	0.0203	0.0656	AF131215.3; XKR6	Memczak2013 ALT_ACCEPTOR, ALT_DONOR, coding, INTERNAL, intronic best transcript NM_173683; novel transcript	Multiple_Complex
TC0400009953.hg.1	7.92	7.31	6.92	6.95	0.0044	0.0215	AFAP1	actin filament associated protein 1	Multiple_Complex
TC0400008053.hg.1	12.12	12.05	12.24	12.64	0.0243	0.0747	AFF1	AF4/FMR2 family, member 1	Multiple_Complex
TC1700009042.hg.1	10.62	10.93	10.99	11.38	0.0026	0.0147	AFMID	arylformamidase	Multiple_Complex
TC0400012496.hg.1	10.87	10.46	10.05	9.54	0.0002	0.0027	AGA	aspartylglucosaminidase	Multiple_Complex
TC1000010509.hg.1	11.14	10.96	11.52	11.44	0.0129	0.0471	AGAP4	ArfGAP with GTPase domain, ankyrin repeat and PH domain 4	Multiple_Complex
TC1000012567.hg.1	11.2	11.06	11.5	11.61	0.0205	0.066	AGAP5	ArfGAP with GTPase domain, ankyrin repeat and PH domain 5	Multiple_Complex
TC1000007598.hg.1	11.3	11.02	11.59	11.62	0.011	0.0418	AGAP6	ArfGAP with GTPase domain, ankyrin repeat and PH domain 6	Multiple_Complex
TC1000007510.hg.1	10.26	10.04	10.73	10.56	0.0098	0.0384	AGAP9; CTGLF11P	Salzman2013 ANNOTATED, CDS, coding, INTERNAL, OVCODE, OVEXON best transcript NM_001190810; centaurin, gamma-like family, member 11 pseudogene [Source:HGNC Symbol;Acc:HGNC:23660]	Multiple_Complex
TC0200007050.hg.1	10.56	10.89	11.11	11.36	0.001	0.0077	AGBL5	ATP/GTP binding protein-like 5	Multiple_Complex
TC0200010975.hg.1	13.22	12.74	12.63	12.22	0.0005	0.0047	AGFG1; MIR5703	ArfGAP with FG repeats 1; microRNA 5703	Multiple_Complex
TC0700008552.hg.1	7.82	7.55	7.13	6.4	0.0002	0.0025	AGFG2	ArfGAP with FG repeats 2	Multiple_Complex
TC0100013003.hg.1	9.55	9.43	9.03	8.61	0.0002	0.0026	AGMAT	agmatinase	Coding
TC0700010334.hg.1	4.26	3.87	3.05	3.64	0.0171	0.0577	AGMO	alkylglycerol monooxygenase	Multiple_Complex
TC0100007786.hg.1	10.13	10.33	10.25	9.79	0.0112	0.0422	AGO1	argonaute RISC catalytic component 1	Multiple_Complex
TC0100007789.hg.1	11.13	11.06	11.5	11.83	0.001	0.0076	AGO3	argonaute RISC catalytic component 3	Multiple_Complex
TC0100007784.hg.1	6.29	7.16	7.32	7.85	2.48e-05	0.0008	AGO4	argonaute RISC catalytic component 4	Multiple_Complex
TC0600013794.hg.1	9.07	9.9	10.31	11.4	2.12e-06	0.0002	AGPAT4	1-acylglycerol-3-phosphate O-acyltransferase 4	Multiple_Complex
TC0600013797.hg.1	4.88	4.81	5.9	5.69	0.0012	0.0084	AGPAT4-IT1	AGPAT4 intronic transcript 1	NonCoding
TC0800006566.hg.1	11.48	11.33	11.17	11.03	0.0181	0.0601	AGPAT5	1-acylglycerol-3-phosphate O-acyltransferase 5	Multiple_Complex
TC0200010100.hg.1	12.61	12.11	11.57	10.95	6.9e-06	0.0004	AGPS	alkylglycerone phosphate synthase	Multiple_Complex
TC0700010355.hg.1	8.95	10.96	11.24	12.76	2.07e-07	7.89e-05	AGR2	anterior gradient 2, protein disulphide isomerase family member	Multiple_Complex
TC0300009119.hg.1	4.93	5.02	4.91	4.18	0.002	0.0124	AGTR1	angiotensin II receptor, type 1	Multiple_Complex
TC0100006865.hg.1	11.79	12	12.32	12.56	0.0026	0.0147	AGTRAP	angiotensin II receptor-associated protein	Multiple_Complex
TC0100009365.hg.1	13.6	13.76	14.07	14.5	0.0003	0.0031	AHCYL1	adenosylhomocysteinase like 1	Multiple_Complex
TC0700009083.hg.1	9.02	9.31	9.26	9.56	0.0066	0.0285	AHCYL2	adenosylhomocysteinase-like 2	Multiple_Complex
TC0100013437.hg.1	7.92	7.28	7.68	7.8	0.0267	0.08	AHDC1	AT hook, DNA binding motif, containing 1	Multiple_Complex
TC0600013258.hg.1	8.52	8.69	9.17	9.56	0.0068	0.0293	AHI1	Abelson helper integration site 1	Multiple_Complex
TC1100011083.hg.1	11.29	10.89	11.71	11.7	0.0016	0.0106	AHNAK	AHNAK nucleoprotein	Multiple_Complex
TC1400010390.hg.1	12.45	12.64	13.49	13.86	1.96e-05	0.0007	AHNAK2	AHNAK nucleoprotein 2	Multiple_Complex
TC1400007761.hg.1	15.55	15.66	15.61	15.23	0.0157	0.0542	AHSA1	AHA1, activator of heat shock 90kDa protein ATPase homolog 1 (yeast)	Multiple_Complex
TC0200007717.hg.1	7.77	7.42	8.73	9.17	8.03e-05	0.0015	AHSA2	AHA1, activator of heat shock 90kDa protein ATPase homolog 2 (yeast)	Multiple_Complex
TC0600007598.hg.1	3.21	3.03	3.61	3.43	0.029	0.0849	AIF1	allograft inflammatory factor 1	Multiple_Complex
TC0900008982.hg.1	7.29	7.42	7.32	6.89	0.0215	0.0683	AIF1L	allograft inflammatory factor 1-like	Multiple_Complex
TC0X00010803.hg.1	12.17	11.95	11.75	10.88	9.91e-05	0.0017	AIFM1	apoptosis-inducing factor, mitochondrion-associated, 1	Multiple_Complex
TC1000010909.hg.1	7.77	7.64	7.01	6.47	0.0011	0.0079	AIFM2	apoptosis-inducing factor, mitochondrion-associated, 2	Multiple_Complex
TC0600009683.hg.1	11.94	12.43	12.59	13.02	0.0002	0.0024	AIG1	androgen-induced 1	Multiple_Complex
TC0600008981.hg.1	12.43	12.42	12.27	11.96	0.007	0.0302	AIM1	absent in melanoma 1	Multiple_Complex
TC0700006634.hg.1	12.69	12.06	12.06	11.4	0.0005	0.005	AIMP2	aminoacyl tRNA synthetase complex-interacting multifunctional protein 2	Multiple_Complex
TC1100008139.hg.1	10.86	10.93	11.15	11.44	0.0268	0.0803	AIP	aryl hydrocarbon receptor interacting protein	Multiple_Complex
TC1400010715.hg.1	10.29	8.9	8.38	7.99	5.76e-06	0.0004	AJUBA	ajuba LIM protein	Multiple_Complex
TC0900012277.hg.1	10.35	10.43	10.1	9.78	0.0079	0.0328	AK1	adenylate kinase 1	Coding
TC0100013641.hg.1	12.17	12.46	12.38	12.73	0.0047	0.0227	AK2	adenylate kinase 2	Multiple_Complex
TC0100008618.hg.1	11.81	12.8	12.65	12.92	0.0003	0.0033	AK4	adenylate kinase 4	Multiple_Complex
TC0100008797.hg.1	11.02	10.33	9.03	8.3	1.46e-07	6.86e-05	AK5	adenylate kinase 5	Multiple_Complex
TC1300006989.hg.1	10.3	9.81	9.86	9.83	0.0233	0.0723	AKAP11	A kinase (PRKA) anchor protein 11	Multiple_Complex
TC0600009862.hg.1	14.21	15.01	15.59	15.95	6.49e-06	0.0004	AKAP12	A kinase (PRKA) anchor protein 12	Multiple_Complex
TC1500008187.hg.1	9.65	9.83	10.72	10.81	3.87e-05	0.001	AKAP13; MIR7706	A kinase (PRKA) anchor protein 13; microRNA 7706	Multiple_Complex
TC1200009676.hg.1	3.59	3.26	2.94	2.73	0.0176	0.0588	AKAP3	A kinase (PRKA) anchor protein 3	Multiple_Complex
TC1400007441.hg.1	5.35	4.97	4.6	4.2	0.0012	0.0083	AKAP5	A kinase (PRKA) anchor protein 5	Coding
TC1900009866.hg.1	10.95	10.66	10.52	10.27	0.0344	0.096	AKAP8	A kinase (PRKA) anchor protein 8	Multiple_Complex
TC0700008318.hg.1	9.29	9.3	10.06	9.93	0.003	0.0163	AKAP9	A kinase (PRKA) anchor protein 9	Multiple_Complex
TC1100006796.hg.1	8.54	8.49	8.24	8.04	0.0155	0.0538	AKIP1	A kinase (PRKA) interacting protein 1	Multiple_Complex
TC0100007884.hg.1	11.31	11.48	11.08	10.69	0.0021	0.0129	AKIRIN1	akirin 1	Multiple_Complex
TC0100008126.hg.1	10.08	10.92	11.16	12.02	2.01e-05	0.0007	AKR1A1	aldo-keto reductase family 1, member A1 (aldehyde reductase)	Multiple_Complex
TC0700009230.hg.1	6.1	5.7	5.42	4.79	0.0007	0.006	AKR1B10	aldo-keto reductase family 1, member B10 (aldose reductase)	Multiple_Complex
TC0700009231.hg.1	6.46	6.37	5.67	5.46	0.0264	0.0794	AKR1B15	aldo-keto reductase family 1, member B15	Multiple_Complex
TC1000012427.hg.1	6.47	6.94	7.2	7.97	0.0002	0.0023	AKR1C1	aldo-keto reductase family 1, member C1	Multiple_Complex
TC1000012516.hg.1	5.88	6.23	7.17	7.62	0.0017	0.011	AKR1C2	aldo-keto reductase family 1, member C2	Multiple_Complex
TC1000012428.hg.1	7.52	8.55	8.08	8.55	0.0016	0.0103	AKR1C3	aldo-keto reductase family 1, member C3	Multiple_Complex
TC1000006604.hg.1	6.91	8.1	9.23	10.23	5.8e-07	0.0001	AKR1E2	aldo-keto reductase family 1, member E2	Multiple_Complex
TC0100013131.hg.1	9.5	9.73	10.1	9.99	0.0268	0.0803	AKR7A2	aldo-keto reductase family 7, member A2	Multiple_Complex
TC0100013129.hg.1	6.04	5.87	6.44	6.11	0.0039	0.0199	AKR7A3	aldo-keto reductase family 7, member A3 (aflatoxin aldehyde reductase)	Coding
TC1400010377.hg.1	12.38	12.15	11.98	11.42	0.0005	0.0047	AKT1	v-akt murine thymoma viral oncogene homolog 1	Multiple_Complex
TC0900011260.hg.1	5.21	4.77	4.22	4.26	0.002	0.0122	ALAD	aminolevulinate dehydratase	Multiple_Complex
TC0300007466.hg.1	12.64	12.76	12.74	13.48	0.0012	0.0083	ALAS1	5-aminolevulinate synthase 1	Multiple_Complex
TC0300008242.hg.1	14.31	13.7	13.68	13.76	0.002	0.0121	ALCAM	activated leukocyte cell adhesion molecule	Multiple_Complex
TC1000011499.hg.1	12.91	13.1	13.07	13.35	0.0183	0.0606	ALDH18A1	aldehyde dehydrogenase 18 family, member A1	Multiple_Complex
TC0900012245.hg.1	5.79	6.03	5.3	5.25	0.0052	0.0243	ALDH1A1	aldehyde dehydrogenase 1 family, member A1	Multiple_Complex
TC1500009561.hg.1	10.45	10.55	10.3	10.03	0.0062	0.0274	ALDH1A2	aldehyde dehydrogenase 1 family, member A2	Multiple_Complex
TC1500010800.hg.1	14.73	13.75	13.38	13.09	1.34e-05	0.0006	ALDH1A3	aldehyde dehydrogenase 1 family, member A3	Multiple_Complex
TC0900007187.hg.1	11.65	11.74	11.36	10.93	0.0035	0.0182	ALDH1B1	aldehyde dehydrogenase 1 family, member B1	Multiple_Complex
TC1700010036.hg.1	7.72	6.99	5.63	5.52	3.47e-05	0.001	ALDH3A1	aldehyde dehydrogenase 3 family, member A1	Multiple_Complex
TC1700007189.hg.1	13.93	13.88	13.74	13.22	0.0018	0.0115	ALDH3A2	aldehyde dehydrogenase 3 family, member A2	Multiple_Complex
TC1100008174.hg.1	7.77	8.04	8.29	9.25	4.44e-05	0.0011	ALDH3B1	aldehyde dehydrogenase 3 family, member B1	Multiple_Complex
TC1100011350.hg.1	3.79	4.12	3.75	4.26	0.006	0.0268	ALDH3B2	aldehyde dehydrogenase 3 family, member B2	Multiple_Complex
TC0600007198.hg.1	8.16	8.02	7.5	7.54	0.0098	0.0384	ALDH5A1	aldehyde dehydrogenase 5 family, member A1	Multiple_Complex
TC1400009684.hg.1	6.75	7.4	7.57	8.84	4.35e-06	0.0003	ALDH6A1	aldehyde dehydrogenase 6 family, member A1	Multiple_Complex
TC0100016260.hg.1	11.88	11.78	11.41	10.87	0.0005	0.0048	ALDH9A1	aldehyde dehydrogenase 9 family, member A1	Multiple_Complex
TC1600007440.hg.1	16.22	16.54	16.46	16.71	0.0093	0.037	ALDOA	aldolase A, fructose-bisphosphate	Multiple_Complex
TC1700010200.hg.1	7.94	10.21	10.24	12.7	5.74e-07	0.0001	ALDOC	aldolase C, fructose-bisphosphate	Multiple_Complex
TC1600011347.hg.1	10.62	10.56	10.45	9.85	0.0139	0.0499	ALG1; NAGPA-AS1	ALG1, chitobiosyldiphosphodolichol beta-mannosyltransferase; NAGPA antisense RNA 1	Multiple_Complex
TC1200007295.hg.1	10.18	9.73	9.98	9.69	0.0135	0.0486	ALG10	ALG10, alpha-1,2-glucosyltransferase	Multiple_Complex
TC1200007326.hg.1	8.95	8.83	9.37	9.42	0.0094	0.0371	ALG10B	ALG10B, alpha-1,2-glucosyltransferase	Multiple_Complex
TC0X00008136.hg.1	12.35	12.48	12.19	11.75	0.0014	0.0093	ALG13	ALG13, UDP-N-acetylglucosaminyltransferase subunit	Multiple_Complex
TC0100014997.hg.1	9.57	9.31	9.14	8.62	0.0068	0.0293	ALG14	ALG14, UDP-N-acetylglucosaminyltransferase subunit	Multiple_Complex
TC0300012264.hg.1	5.58	5.59	5.58	4.72	0.0002	0.0023	ALG1L	ALG1, chitobiosyldiphosphodolichol beta-mannosyltransferase-like	Multiple_Complex
TC0300013866.hg.1	10.59	10.44	10.43	10.04	0.0239	0.0737	ALG1L2	ALG1, chitobiosyldiphosphodolichol beta-mannosyltransferase-like 2	Multiple_Complex
TC0300013380.hg.1	14.24	14.31	14.63	15.05	0.0023	0.0136	ALG3	ALG3, alpha-1,3- mannosyltransferase	Multiple_Complex
TC0100008584.hg.1	9.45	9.07	9.31	8.78	0.0261	0.0787	ALG6	ALG6, alpha-1,3-glucosyltransferase	Multiple_Complex
TC1100011739.hg.1	12.97	12.73	12.64	12.46	0.0187	0.0615	ALG8	ALG8, alpha-1,3-glucosyltransferase	Multiple_Complex
TC1400009791.hg.1	10.15	9.64	9.61	9.81	0.025	0.0764	ALKBH1	alkB homolog 1, histone H2A dioxygenase	Multiple_Complex
TC1200011862.hg.1	11.24	11.68	11.88	12.61	0.0001	0.0021	ALKBH2	alkB homolog 2, alpha-ketoglutarate-dependent dioxygenase	Multiple_Complex
TC1700007102.hg.1	12.05	12.32	11.95	12.4	0.0209	0.0668	ALKBH5	alkB homolog 5, RNA demethylase	Multiple_Complex
TC1900006796.hg.1	6.14	6.61	6.45	7.47	0.028	0.0828	ALKBH7	alkB homolog 7	Multiple_Complex
TC1100012209.hg.1	9.21	8.63	7.98	7.17	7.66e-06	0.0004	ALKBH8	alkB homolog 8, tRNA methyltransferase	Multiple_Complex
TC0200008047.hg.1	9.59	9.17	9.3	8.42	0.0006	0.0056	ALMS1	Alstrom syndrome protein 1	Multiple_Complex
TC1000007471.hg.1	3.15	3.29	3.39	2.84	0.039	0.1052	ALOX5	arachidonate 5-lipoxygenase	Multiple_Complex
TC1300006770.hg.1	5.46	5.68	5.48	6.15	0.0053	0.0245	ALOX5AP	arachidonate 5-lipoxygenase-activating protein	Multiple_Complex
TC1700009670.hg.1	6.91	6.21	5.74	5.22	0.0013	0.0089	ALOXE3	arachidonate lipoxygenase 3	Multiple_Complex
TC0400008429.hg.1	5.73	6.49	6.2	6.46	0.0366	0.1005	ALPK1	alpha kinase 1	Multiple_Complex
TC1700012078.hg.1	15.17	15.07	14.99	14.4	0.0005	0.0049	ALYREF	Aly/REF export factor	Multiple_Complex
TC0500013297.hg.1	11.32	11.4	11.17	10.84	0.0168	0.0569	AMACR	alpha-methylacyl-CoA racemase	Multiple_Complex
TC0600009127.hg.1	13.88	13.86	14.01	14.36	0.0055	0.0253	AMD1	adenosylmethionine decarboxylase 1	Multiple_Complex
TC1600011332.hg.1	6.44	7.22	7.17	6.77	0.0292	0.0853	AMDHD2	amidohydrolase domain containing 2	Multiple_Complex
TC0X00009877.hg.1	6.84	7.26	7.16	6.58	0.0032	0.0172	AMER1	APC membrane recruitment protein 1	Multiple_Complex
TC1200007714.hg.1	2.33	2.8	3.06	3.61	0.0289	0.0847	AMHR2	anti-Mullerian hormone receptor, type II	Multiple_Complex
TC0100015200.hg.1	5	4.49	4.67	4.62	0.0073	0.031	AMIGO1	adhesion molecule with Ig-like domain 1	Coding
TC1200010538.hg.1	8.78	8.27	7.28	8.04	0.0002	0.0027	AMIGO2	adhesion molecule with Ig-like domain 2	Coding
TC1200010292.hg.1	7.25	8.24	8.92	9.9	7.88e-06	0.0004	AMN1	antagonist of mitotic exit network 1 homolog	Multiple_Complex
TC1100013084.hg.1	8.84	9.13	9.58	9.88	0.0041	0.0203	AMOTL1	angiomotin like 1	Multiple_Complex
TC0100018260.hg.1	11.48	11.57	11.74	11.95	0.0104	0.04	AMPD2	adenosine monophosphate deaminase 2	Multiple_Complex
TC1100012962.hg.1	6.81	6.89	6.65	7.51	0.0005	0.0046	AMPD3	adenosine monophosphate deaminase 3	Multiple_Complex
TC0700010789.hg.1	4.45	3.66	3.36	3.92	0.0002	0.0026	AMPH	amphiphysin	Multiple_Complex
TC0100009276.hg.1	4.23	4.39	4.77	5.42	0.0119	0.0442	AMY1A; AMY1C	amylase, alpha 1A (salivary); amylase, alpha 1C (salivary)	Coding
TC0100009273.hg.1	5.37	5.43	5.41	6.1	0.0097	0.0381	AMY2A	amylase, alpha 2A (pancreatic)	Multiple_Complex
TC0100018249.hg.1	5.45	6.01	5.72	6.84	0.0055	0.0252	AMY2B; ACTG1P4	amylase, alpha 2B (pancreatic); actin gamma 1 pseudogene 4	Multiple_Complex
TC1700008734.hg.1	13.64	13.56	13.39	13.32	0.0493	0.1238	AMZ2	archaelysin family metallopeptidase 2	Multiple_Complex
TC1700012316.hg.1	11.53	12.07	12.23	12.53	0.0009	0.0069	ANAPC11	anaphase promoting complex subunit 11	Multiple_Complex
TC0300012498.hg.1	10.92	10.72	10.87	10.45	0.0359	0.0991	ANAPC13	anaphase promoting complex subunit 13	Multiple_Complex
TC1100011545.hg.1	12.13	12.24	11.93	11.43	0.0009	0.0069	ANAPC15	anaphase promoting complex subunit 15	Multiple_Complex
TC0400007096.hg.1	9.36	9.11	9.28	8.43	0.0002	0.0028	ANAPC4	anaphase promoting complex subunit 4	Multiple_Complex
TC1200012842.hg.1	12.3	12.15	12.09	11.22	8.86e-05	0.0016	ANAPC7	anaphase promoting complex subunit 7	Multiple_Complex
TC1400006529.hg.1	8.08	10.02	10.64	12.23	8.61e-08	5.44e-05	ANG; RNASE4	angiogenin, ribonuclease, RNase A family, 5; ribonuclease, RNase A family, 4	Multiple_Complex
TC0100017267.hg.1	10.51	10.32	10.31	9.85	0.0254	0.0772	ANGEL2	angel homolog 2 (Drosophila)	Multiple_Complex
TC0800011445.hg.1	4.89	3.93	3.61	3.09	3.7e-05	0.001	ANGPT1	angiopoietin 1	Multiple_Complex
TC0800009418.hg.1	4.12	4.44	3.85	4.38	0.0372	0.1017	ANGPT2	angiopoietin 2	Multiple_Complex
TC1900006892.hg.1	4.41	5.07	4.54	8.84	1.45e-06	0.0002	ANGPTL4	angiopoietin like 4	Multiple_Complex
TC0100006849.hg.1	4.51	4.55	4.6	4.22	0.0476	0.1209	ANGPTL7	angiopoietin like 7	Multiple_Complex
TC0800010252.hg.1	5.27	5.55	5.2	5.02	0.013	0.0474	ANK1	ankyrin 1, erythrocytic	Multiple_Complex
TC0400008450.hg.1	8.84	8.98	9.46	9.79	0.0007	0.0058	ANK2	ankyrin 2, neuronal	Multiple_Complex
TC0400008455.hg.1	4.61	3.5	4.3	4.63	0.0039	0.0198	ANK2	Transcript Identified by AceView, Entrez Gene ID(s) 287	Unassigned
TC1000010728.hg.1	4.32	4.31	4.15	4.79	0.0059	0.0264	ANK3	Transcript Identified by AceView, Entrez Gene ID(s) 288	Unassigned
TC0200010253.hg.1	5.4	4.62	5.4	5.07	0.0291	0.0851	ANKAR	ankyrin and armadillo repeat containing	Multiple_Complex
TC0500007811.hg.1	4.84	5.21	5.25	5.54	0.0346	0.0964	ANKDD1B	ankyrin repeat and death domain containing 1B	Multiple_Complex
TC1700008344.hg.1	3.29	4.46	4.57	4.19	0.001	0.0077	ANKFN1	ankyrin-repeat and fibronectin type III domain containing 1	Multiple_Complex
TC0500008854.hg.1	11.21	11.3	11.77	11.84	0.0033	0.0175	ANKHD1; EIF4EBP3; ANKHD1-EIF4EBP3	ankyrin repeat and KH domain containing 1; eukaryotic translation initiation factor 4E binding protein 3; ANKHD1-EIF4EBP3 readthrough	Multiple_Complex
TC1200012543.hg.1	10.45	10.38	10.13	9.79	0.0116	0.0435	ANKLE2	ankyrin repeat and LEM domain containing 2	Multiple_Complex
TC0200016319.hg.1	8.04	8.03	8.65	8.98	0.0148	0.052	ANKMY1	ankyrin repeat and MYND domain containing 1	Multiple_Complex
TC0700010352.hg.1	9.62	9.44	9.2	9.32	0.0307	0.0885	ANKMY2	ankyrin repeat and MYND domain containing 2	Multiple_Complex
TC0500011125.hg.1	6.59	6.96	7.18	8.09	0.0001	0.0022	ANKRA2	ankyrin repeat, family A (RFXANK-like), 2	Multiple_Complex
TC1300009810.hg.1	9.43	9.61	10.16	10.39	0.0001	0.0022	ANKRD10	ankyrin repeat domain 10	Multiple_Complex
TC1800009215.hg.1	8.88	8.94	9.41	9.7	0.0065	0.0283	ANKRD12	ankyrin repeat domain 12	Multiple_Complex
TC1200008814.hg.1	11.81	10.99	10.65	10.72	4.72e-05	0.0011	ANKRD13A	ankyrin repeat domain 13A	Multiple_Complex
TC1000008580.hg.1	5.42	5.78	5.77	5.99	0.017	0.0575	ANKRD2	ankyrin repeat domain 2 (stretch responsive muscle)	Multiple_Complex
TC0900007472.hg.1	4.86	4.68	5.22	5.32	0.0159	0.0548	ANKRD20A1	ankyrin repeat domain 20 family, member A1	Multiple_Complex
TC0900010284.hg.1	5.1	5.14	5.87	5.71	0.0018	0.0114	ANKRD20A1; ANKRD20A3	ankyrin repeat domain 20 family, member A1; ankyrin repeat domain 20 family, member A3	Multiple_Complex
TC0900012126.hg.1	5.03	4.97	5.52	5.64	0.0437	0.114	ANKRD20A3; ANKRD20A2	ankyrin repeat domain 20 family, member A3; ankyrin repeat domain 20 family, member A2	Multiple_Complex
TC0900012135.hg.1	4.91	4.85	5.42	5.4	0.0049	0.0233	ANKRD20A4	ankyrin repeat domain 20 family, member A4	Multiple_Complex
TC1800009218.hg.1	6.53	6.23	7.22	7.17	0.0078	0.0325	ANKRD20A5P; RHOT1P1	ankyrin repeat domain 20 family, member A5, pseudogene; ras homolog family member T1 pseudogene 1	Multiple_Complex
TC1000011368.hg.1	6.23	7.57	8.17	7.57	3.11e-06	0.0003	ANKRD22	ankyrin repeat domain 22	Multiple_Complex
TC1900010360.hg.1	10.31	10.49	10.69	10.31	0.0472	0.1201	ANKRD27	ankyrin repeat domain 27 (VPS9 domain)	Multiple_Complex
TC1800008287.hg.1	10.14	10.24	10.99	11.2	0.0002	0.0025	ANKRD29	ankyrin repeat domain 29	Multiple_Complex
TC1000007305.hg.1	4.58	3.85	4.07	4.52	0.0279	0.0827	ANKRD30A	ankyrin repeat domain 30A	Multiple_Complex
TC0200008534.hg.1	9.42	9.75	11.36	11.64	6.17e-07	0.0001	ANKRD36	ankyrin repeat domain 36	Multiple_Complex
TC0200008536.hg.1	7.19	7.4	9.41	10.21	2.17e-07	7.89e-05	ANKRD36	Transcript Identified by AceView, Entrez Gene ID(s) 375248	Unassigned
TC0200013567.hg.1	9.48	9.96	11.07	11.53	2.09e-06	0.0002	ANKRD36B	ankyrin repeat domain 36B	Multiple_Complex
TC0200016710.hg.1	11.44	12.5	13.79	14.29	4.32e-07	0.0001	ANKRD36C	ankyrin repeat domain 36C	Multiple_Complex
TC0400009525.hg.1	6.63	7.29	6.97	8.7	6.72e-06	0.0004	ANKRD37	ankyrin repeat domain 37	Multiple_Complex
TC1700011114.hg.1	12.45	12.4	12.21	11.96	0.0096	0.0377	ANKRD40	ankyrin repeat domain 40	Multiple_Complex
TC1100008627.hg.1	8.69	8.11	8.01	7.97	0.0013	0.0091	ANKRD42	ankyrin repeat domain 42	Multiple_Complex
TC0100016438.hg.1	4.04	4.53	4.81	5.43	0.0256	0.0775	ANKRD45	ankyrin repeat domain 45	Multiple_Complex
TC1100008804.hg.1	7.28	7.01	6.99	6.64	0.0074	0.0313	ANKRD49	ankyrin repeat domain 49	Multiple_Complex
TC0400011791.hg.1	10.9	10.08	9.75	10.15	0.0003	0.0037	ANKRD50	ankyrin repeat domain 50	Multiple_Complex
TC1200010902.hg.1	10.21	10.02	9.66	8.41	1.12e-05	0.0005	ANKRD52	ankyrin repeat domain 52	Multiple_Complex
TC2200009347.hg.1	7.89	7.64	6.98	6.71	0.0247	0.0757	ANKRD54; MIR658	ankyrin repeat domain 54; microRNA 658	Multiple_Complex
TC0600007774.hg.1	10.25	10.51	10.95	11.2	0.0003	0.0034	ANKS1A	ankyrin repeat and sterile alpha motif domain containing 1A	Multiple_Complex
TC1200011657.hg.1	6.32	8.17	8.08	9.03	0.0003	0.0036	ANKS1B	ankyrin repeat and sterile alpha motif domain containing 1B	Multiple_Complex
TC1600011474.hg.1	5.89	5.88	6.63	5.93	0.0029	0.0161	ANKS3	ankyrin repeat and sterile alpha motif domain containing 3	Multiple_Complex
TC0900010980.hg.1	9.46	9.65	9.82	9.32	0.0174	0.0583	ANKS6	ankyrin repeat and sterile alpha motif domain containing 6	Multiple_Complex
TC0300014063.hg.1	4.87	5.39	5.77	5.59	0.0006	0.0052	ANKUB1	ankyrin repeat and ubiquitin domain containing 1	NonCoding
TC0200010837.hg.1	9.33	10.73	10.55	11.6	1.55e-05	0.0006	ANKZF1	ankyrin repeat and zinc finger domain containing 1	Multiple_Complex
TC0700007198.hg.1	14.67	14.15	13.61	12.89	3.4e-06	0.0003	ANLN	anillin actin binding protein	Multiple_Complex
TC0300013962.hg.1	12.03	11.69	11.76	12.24	0.0043	0.021	ANO10	anoctamin 10	Multiple_Complex
TC1200007418.hg.1	11.58	11.41	11.52	12.15	0.0011	0.0078	ANO6	anoctamin 6	Multiple_Complex
TC0200011391.hg.1	8.54	9.03	9.15	9.23	0.0015	0.0101	ANO7	anoctamin 7	Multiple_Complex
TC1900009963.hg.1	9.51	10.07	10.21	10.54	0.0003	0.0036	ANO8	anoctamin 8	Multiple_Complex
TC1500009865.hg.1	14.42	14.52	14.37	13.88	0.0037	0.0189	ANP32A	acidic nuclear phosphoprotein 32 family member A	Multiple_Complex
TC0400012312.hg.1	5.83	6.16	5.58	5.52	0.0221	0.0696	ANP32C	acidic nuclear phosphoprotein 32 family member C	Multiple_Complex
TC0100015725.hg.1	12	12.19	11.94	11.46	0.0069	0.0297	ANP32E	acidic nuclear phosphoprotein 32 family member E	Multiple_Complex
TC1500010407.hg.1	12.57	11.54	10.58	10.43	1.7e-06	0.0002	ANPEP	alanyl (membrane) aminopeptidase	Multiple_Complex
TC0200007908.hg.1	13.35	13.03	12.98	12.37	0.0018	0.0114	ANTXR1	anthrax toxin receptor 1	Multiple_Complex
TC0400011144.hg.1	13.38	14.38	15.09	15.34	1.02e-06	0.0002	ANTXR2	anthrax toxin receptor 2	Multiple_Complex
TC0500010628.hg.1	7.28	7.44	8.1	8.1	0.0135	0.0487	ANXA2R	annexin A2 receptor	Coding
TC0400007933.hg.1	12.63	10.96	10.5	10.46	6.49e-06	0.0004	ANXA3	annexin A3	Multiple_Complex
TC0200016469.hg.1	10.82	10.98	11.32	11.78	0.0005	0.005	ANXA4	annexin A4	Multiple_Complex
TC0400011744.hg.1	15.58	15.34	15	15.03	0.002	0.0123	ANXA5	annexin A5	Multiple_Complex
TC0200010421.hg.1	10.63	9.11	8.46	8.3	6.77e-06	0.0004	AOX1	aldehyde oxidase 1	Multiple_Complex
TC0400008427.hg.1	10.58	10.44	10.77	10.84	0.0271	0.081	AP1AR	adaptor-related protein complex 1 associated regulatory protein	Multiple_Complex
TC2200009333.hg.1	9.94	10.15	9.68	9.1	0.0008	0.0063	AP1B1	adaptor-related protein complex 1, beta 1 subunit	Multiple_Complex
TC1600010794.hg.1	9.64	9.41	9.13	9.03	0.0338	0.0948	AP1G1	adaptor-related protein complex 1, gamma 1 subunit	Multiple_Complex
TC1400010718.hg.1	4.19	4.19	4.74	4.77	0.0445	0.1153	AP1G2	adaptor-related protein complex 1, gamma 2 subunit	Multiple_Complex
TC1900007267.hg.1	12.6	12.53	12.41	12.08	0.0066	0.0288	AP1M1	adaptor-related protein complex 1, mu 1 subunit	Multiple_Complex
TC1900009639.hg.1	4.28	4.61	4.67	3.95	0.0099	0.0385	AP1M2	adaptor-related protein complex 1, mu 2 subunit	Multiple_Complex
TC0X00009139.hg.1	13.66	13.44	13.1	12.84	0.0004	0.0038	AP1S2	adaptor-related protein complex 1 sigma 2 subunit	Multiple_Complex
TC0200015869.hg.1	12.49	12.11	12.03	11.65	0.0014	0.0094	AP1S3	adaptor-related protein complex 1 sigma 3 subunit	Multiple_Complex
TC1100006500.hg.1	11.78	12.07	12.09	12.14	0.0452	0.1167	AP2A2	adaptor-related protein complex 2, alpha 2 subunit	Multiple_Complex
TC0300009693.hg.1	13.92	13.89	13.72	13.47	0.009	0.0359	AP2M1	adaptor-related protein complex 2, mu 1 subunit	Multiple_Complex
TC1900009208.hg.1	10.65	10.57	10.51	10.16	0.0285	0.084	AP3D1	adaptor-related protein complex 3, delta 1 subunit	Multiple_Complex
TC1000011050.hg.1	16.31	16.24	16.22	15.77	0.0041	0.0203	AP3M1	adaptor-related protein complex 3, mu 1 subunit	Multiple_Complex
TC0800007431.hg.1	11.06	10.81	10.89	10.33	0.0008	0.0063	AP3M2	adaptor-related protein complex 3, mu 2 subunit	Multiple_Complex
TC0500008384.hg.1	12.65	12.7	12.68	13.2	0.0256	0.0777	AP3S1	adaptor-related protein complex 3, sigma 1 subunit	Multiple_Complex
TC0100015337.hg.1	8.91	8.86	8.55	8.3	0.0071	0.0302	AP4B1	adaptor-related protein complex 4, beta 1 subunit	Multiple_Complex
TC1500007217.hg.1	8.63	8.28	7.66	7.19	0.0007	0.0057	AP4E1	adaptor-related protein complex 4, epsilon 1 subunit	Multiple_Complex
TC0700008523.hg.1	9.46	9.95	9.93	10.15	0.011	0.0416	AP4M1	adaptor-related protein complex 4, mu 1 subunit	Multiple_Complex
TC1400006833.hg.1	7.38	7	6.57	5.7	0.0006	0.0053	AP4S1	adaptor-related protein complex 4, sigma 1 subunit	Multiple_Complex
TC1400007282.hg.1	11.86	11.76	11.31	10.38	4.27e-05	0.0011	AP5M1	adaptor-related protein complex 5, mu 1 subunit	Multiple_Complex
TC1200008574.hg.1	8.39	8.84	8.59	9.44	0.0009	0.0071	APAF1	apoptotic peptidase activating factor 1	Multiple_Complex
TC0400010519.hg.1	10.94	11.04	11.05	11.72	0.0013	0.0092	APBB2	amyloid beta (A4) precursor protein-binding, family B, member 2	Multiple_Complex
TC0500013211.hg.1	10.4	10.04	10.17	9.61	0.0012	0.0087	APC	adenomatous polyposis coli	Multiple_Complex
TC2000009624.hg.1	4.65	4.81	4.68	5.19	0.0341	0.0954	APCDD1L	adenomatosis polyposis coli down-regulated 1-like	Multiple_Complex
TC0300007386.hg.1	12.08	12.43	12.87	12.79	0.0006	0.0053	APEH	acylaminoacyl-peptide hydrolase	Multiple_Complex
TC0X00007369.hg.1	11.1	11.12	11.04	10.67	0.0216	0.0685	APEX2	APEX nuclease (apurinic/apyrimidinic endonuclease) 2	Multiple_Complex
TC0X00007370.hg.1	4.85	4.58	4.43	3.82	0.044	0.1144	APEX2	Transcript Identified by AceView, Entrez Gene ID(s) 27301	Unassigned
TC0100015728.hg.1	14.07	14.17	14.3	14.52	0.0352	0.0977	APH1A	APH1A gamma secretase subunit	Multiple_Complex
TC1100007363.hg.1	11.75	11.38	11.29	10.4	6.68e-05	0.0014	API5	apoptosis inhibitor 5	Multiple_Complex
TC0X00010591.hg.1	4.47	4.57	4.37	3.84	0.0041	0.0206	API5L1	Transcript Identified by AceView, Entrez Gene ID(s) 642812	Unassigned
TC1100013163.hg.1	12.39	12.26	11.92	11.41	0.0006	0.0054	APIP	APAF1 interacting protein	Multiple_Complex
TC0100006819.hg.1	8.74	9.14	8.57	8.05	0.0037	0.0192	APITD1-CORT; CORT; APITD1	APITD1-CORT readthrough; cortistatin; apoptosis-inducing, TAF9-like domain 1	Multiple_Complex
TC0200016464.hg.1	6.83	7.08	6.57	7.49	0.0013	0.0088	APLF	aprataxin and PNKP like factor	Multiple_Complex
TC1900007888.hg.1	5.74	5.83	6.34	5.84	0.0114	0.0429	APLP1	amyloid beta (A4) precursor-like protein 1	Multiple_Complex
TC2000008721.hg.1	10.88	10.86	10.75	10.51	0.0475	0.1207	APMAP	adipocyte plasma membrane associated protein	Multiple_Complex
TC0100010185.hg.1	13.22	13.57	13.73	13.7	0.0107	0.0408	APOA1BP	apolipoprotein A-I binding protein	Multiple_Complex
TC2200009270.hg.1	7.7	7.67	8.08	8.21	0.0139	0.0499	APOBEC3B	apolipoprotein B mRNA editing enzyme, catalytic polypeptide-like 3B	Coding
TC1900011759.hg.1	4.16	4.52	4.41	5.03	0.0443	0.1151	APOC1	apolipoprotein C-I	Multiple_Complex
TC2200007214.hg.1	7.18	7.09	7.27	7.89	0.0287	0.0842	APOL6	apolipoprotein L, 6	Multiple_Complex
TC1200006890.hg.1	13.46	13.41	13.25	13.12	0.0456	0.1173	APOLD1; DDX47	apolipoprotein L domain containing 1; DEAD (Asp-Glu-Ala-Asp) box polypeptide 47	Multiple_Complex
TC0X00009254.hg.1	11.08	11	10.87	10.31	0.0054	0.0251	APOO	apolipoprotein O	Multiple_Complex
TC0X00007777.hg.1	12.02	12.01	12.12	12.55	0.0031	0.0168	APOOL	apolipoprotein O-like	Multiple_Complex
TC1200011773.hg.1	9.88	9.42	9.39	9.58	0.0388	0.1048	APPL2	adaptor protein, phosphotyrosine interaction, PH domain and leucine zipper containing 2	Multiple_Complex
TC1600011234.hg.1	10.77	11.18	11.39	11.79	0.0015	0.01	APRT	adenine phosphoribosyltransferase	Multiple_Complex
TC0900012221.hg.1	10.2	9.99	10	9.73	0.0265	0.0795	APTX	aprataxin	Multiple_Complex
TC0200011372.hg.1	5.7	5.97	6.05	6.33	0.0218	0.0691	AQP12A	aquaporin 12A	Multiple_Complex
TC1500009004.hg.1	10.52	10.25	10.33	9.9	0.008	0.0332	AQR	aquarius intron-binding spliceosomal factor	Multiple_Complex
TC0400012917.hg.1	8.01	7.38	7.08	6.09	0.0003	0.0034	ARAP2	ArfGAP with RhoGAP domain, ankyrin repeat and PH domain 2	Multiple_Complex
TC1100009210.hg.1	13.68	13.33	13.03	13.42	0.0045	0.0219	ARCN1	archain 1	Multiple_Complex
TC0400007857.hg.1	11.44	10.62	10.5	9.94	0.0003	0.0032	AREG	amphiregulin	Multiple_Complex
TC1400009701.hg.1	11.68	11.61	11.71	11.33	0.0489	0.1232	AREL1	apoptosis resistant E3 ubiquitin protein ligase 1	Multiple_Complex
TC1400007098.hg.1	13.41	13.19	13.27	13.61	0.021	0.0672	ARF6	ADP-ribosylation factor 6	Multiple_Complex
TC1100010725.hg.1	9.53	9.72	9.97	10.08	0.008	0.0331	ARFGAP2	ADP-ribosylation factor GTPase activating protein 2	Multiple_Complex
TC2200009356.hg.1	9.37	9.44	9.29	10.62	1.22e-05	0.0006	ARFGAP3	ADP-ribosylation factor GTPase activating protein 3	Multiple_Complex
TC0600009606.hg.1	7.33	8.21	9.3	10.26	8.74e-06	0.0005	ARFGEF3	ARFGEF family member 3	Multiple_Complex
TC2000009828.hg.1	10.58	10.48	10.73	10.26	0.049	0.1235	ARFRP1	ADP-ribosylation factor related protein 1	Multiple_Complex
TC1400007500.hg.1	5.66	6.41	7.14	7.41	0.0002	0.0027	ARG2	arginase 2	Multiple_Complex
TC1300009714.hg.1	9.2	9.45	9.72	9.36	0.0169	0.0572	ARGLU1	arginine and glutamate rich 1	Multiple_Complex
TC1100010712.hg.1	12.17	12.03	11.74	12.1	0.0464	0.1186	ARHGAP1	Rho GTPase activating protein 1	Multiple_Complex
TC1500010707.hg.1	10.73	10.54	10.48	9.85	0.002	0.0122	ARHGAP11B	Rho GTPase activating protein 11B	Multiple_Complex
TC1500006785.hg.1	13.94	13.67	13.33	12.79	5.35e-05	0.0012	ARHGAP11B; ARHGAP11A	Rho GTPase activating protein 11B; Rho GTPase activating protein 11A	Multiple_Complex
TC0200009542.hg.1	3.71	4.25	3.71	3.47	0.0126	0.0461	ARHGAP15	Memczak2013 ALT_ACCEPTOR, ALT_DONOR, coding, INTERNAL, intronic best transcript NM_018460	NonCoding
TC0600013147.hg.1	8.67	8.4	8.62	8.95	0.0258	0.0781	ARHGAP18	Rho GTPase activating protein 18	Multiple_Complex
TC1000012580.hg.1	10.04	9.9	9.66	9.29	0.0178	0.0594	ARHGAP19	Rho GTPase activating protein 19	Multiple_Complex
TC1000012581.hg.1	9.78	9.47	9.23	9.11	0.0104	0.04	ARHGAP19-SLIT1	ARHGAP19-SLIT1 readthrough (NMD candidate)	Multiple_Complex
TC0400008030.hg.1	10.5	11.17	11.11	11.49	0.0002	0.0026	ARHGAP24	Rho GTPase activating protein 24	Multiple_Complex
TC0200007900.hg.1	4.43	4.76	4.64	5.06	0.0295	0.0859	ARHGAP25	Rho GTPase activating protein 25	Multiple_Complex
TC0500008941.hg.1	9.96	9.72	10.14	9.65	0.0293	0.0854	ARHGAP26	Rho GTPase activating protein 26	Multiple_Complex
TC1800006571.hg.1	7.07	6.65	5.71	5.87	0.0002	0.0026	ARHGAP28	Rho GTPase activating protein 28	Multiple_Complex
TC0100018454.hg.1	14.87	14.76	14.49	14.14	0.0007	0.0057	ARHGAP29	Rho GTPase activating protein 29	Multiple_Complex
TC0100018453.hg.1	5.94	5.91	5.15	3.98	0.0013	0.009	ARHGAP29	Rho GTPase activating protein 29	NonCoding
TC0300008467.hg.1	10.72	10.58	10.23	9.43	6.09e-05	0.0013	ARHGAP31	Rho GTPase activating protein 31	Multiple_Complex
TC1100012794.hg.1	9.29	9.77	9.98	9.18	0.0055	0.0252	ARHGAP32	Rho GTPase activating protein 32	Multiple_Complex
TC0X00009069.hg.1	3.81	4.13	4.56	4.08	0.0077	0.0321	ARHGAP6	Rho GTPase activating protein 6	Multiple_Complex
TC1700012076.hg.1	14.5	14.31	14.2	13.84	0.0023	0.0136	ARHGDIA	Rho GDP dissociation inhibitor (GDI) alpha	Multiple_Complex
TC1900011745.hg.1	4.58	4.93	4.51	4.28	0.0381	0.1035	ARHGEF1	Rho guanine nucleotide exchange factor 1	Multiple_Complex
TC0800006482.hg.1	9.9	9.64	9.45	8.84	0.0001	0.0022	ARHGEF10	Rho guanine nucleotide exchange factor 10	Multiple_Complex
TC0800006488.hg.1	8.41	7.41	8.14	7.82	0.0205	0.066	ARHGEF10	Jeck2013 ALT_ACCEPTOR, ALT_DONOR, coding, INTERNAL, intronic best transcript NM_014629	NonCoding
TC0100016027.hg.1	5.98	5.63	4.97	4.61	0.0011	0.0078	ARHGEF11	Rho guanine nucleotide exchange factor 11	Multiple_Complex
TC1900011650.hg.1	12.04	12	11.6	11.46	0.0027	0.0151	ARHGEF18	Rho/Rac guanine nucleotide exchange factor 18	Multiple_Complex
TC0100018507.hg.1	8.42	8.25	8.49	9.71	0.0005	0.0045	ARHGEF2	Rho/Rac guanine nucleotide exchange factor 2	Multiple_Complex
TC0300009247.hg.1	8.22	7.67	7.74	7.35	0.0049	0.0232	ARHGEF26	Rho guanine nucleotide exchange factor 26	Multiple_Complex
TC0300011259.hg.1	9.03	9.48	10.02	9.75	0.0115	0.0431	ARHGEF3	Rho guanine nucleotide exchange factor 3	Multiple_Complex
TC0200016431.hg.1	4.04	3.72	3.27	3.59	0.004	0.02	ARHGEF33	Rho guanine nucleotide exchange factor 33	Multiple_Complex
TC0400012829.hg.1	5.56	6.52	7.59	7.29	6.36e-05	0.0013	ARHGEF38	Rho guanine nucleotide exchange factor 38	Multiple_Complex
TC0900009948.hg.1	6.66	6.88	7.61	7.23	0.0151	0.0528	ARHGEF39	Rho guanine nucleotide exchange factor 39	Multiple_Complex
TC0X00009869.hg.1	9.64	9.52	10.02	10.4	0.0024	0.0141	ARHGEF9; ARHGEF9-IT1	Cdc42 guanine nucleotide exchange factor 9; ARHGEF9 intronic transcript 1	Multiple_Complex
TC0100007477.hg.1	11.2	10.92	11.04	10.58	0.016	0.055	ARID1A	AT rich interactive domain 1A (SWI-like)	Multiple_Complex
TC0600009961.hg.1	8.14	8.02	7.93	7.66	0.0226	0.0707	ARID1B	AT rich interactive domain 1B (SWI1-like)	Multiple_Complex
TC1500007851.hg.1	6.02	5.92	6.87	6.96	0.0046	0.0221	ARID3B	AT rich interactive domain 3B (BRIGHT-like)	Multiple_Complex
TC1400007307.hg.1	9.36	9.68	9.92	10.26	0.0125	0.0459	ARID4A	AT rich interactive domain 4A (RBP1-like)	Multiple_Complex
TC1000007761.hg.1	13.22	12.96	13.73	13.79	0.0005	0.0046	ARID5B	AT rich interactive domain 5B (MRF1-like)	Multiple_Complex
TC0300007356.hg.1	10.11	9.82	10.04	9.5	0.0371	0.1015	ARIH2	ariadne RBR E3 ubiquitin protein ligase 2	Multiple_Complex
TC0300008046.hg.1	11.37	10.97	10.54	9.84	1.94e-05	0.0007	ARL13B	ADP-ribosylation factor like GTPase 13B	Multiple_Complex
TC1100013037.hg.1	12.02	12.43	12.6	13.1	0.0004	0.004	ARL2	ADP-ribosylation factor like GTPase 2	Multiple_Complex
TC1600007992.hg.1	12.12	11.93	11.53	11.25	0.0048	0.023	ARL2BP	ADP-ribosylation factor like GTPase 2 binding protein	Multiple_Complex
TC1000011690.hg.1	9.72	9.69	9.32	9.06	0.0057	0.026	ARL3	ADP-ribosylation factor like GTPase 3	Multiple_Complex
TC0700006737.hg.1	9.1	8.83	7.83	7.45	0.0008	0.0064	ARL4A	ADP-ribosylation factor like GTPase 4A	Coding
TC0200016115.hg.1	10.42	9.82	8.58	7.54	6.51e-06	0.0004	ARL4C	ADP-ribosylation factor like GTPase 4C	Multiple_Complex
TC0200016740.hg.1	11.72	11.72	11.5	11.25	0.0157	0.0542	ARL5A	ADP-ribosylation factor like GTPase 5A	Multiple_Complex
TC1000006924.hg.1	11.62	11.55	11.64	11.94	0.038	0.1033	ARL5B	ADP-ribosylation factor like GTPase 5B	Multiple_Complex
TC0300008086.hg.1	9	8.95	8.21	7.41	0.0005	0.0048	ARL6	ADP-ribosylation factor like GTPase 6	Multiple_Complex
TC0300007745.hg.1	12.78	13.19	13.2	13.51	0.0014	0.0095	ARL6IP5	ADP-ribosylation factor like GTPase 6 interacting protein 5	Multiple_Complex
TC0800010663.hg.1	12.35	12.22	12.03	11.86	0.0118	0.044	ARMC1	armadillo repeat containing 1	Multiple_Complex
TC0700008662.hg.1	12.09	12.19	12.35	12.74	0.0048	0.0229	ARMC10	armadillo repeat containing 10	Multiple_Complex
TC0600012795.hg.1	4.21	4.13	3.97	3.46	0.0202	0.0654	ARMC2	Memczak2013 ANTISENSE, coding, INTERNAL, intronic best transcript NM_032131	NonCoding
TC1000010135.hg.1	7.77	7.23	6.96	7.33	0.0112	0.0422	ARMC4	armadillo repeat containing 4	Multiple_Complex
TC1900007418.hg.1	11.59	11.54	11.34	10.69	0.0006	0.0055	ARMC6	armadillo repeat containing 6	Multiple_Complex
TC0300008940.hg.1	11.7	11.45	11.4	10.93	0.0018	0.0112	ARMC8	armadillo repeat containing 8	Multiple_Complex
TC0200011054.hg.1	8.7	9.07	9.8	9.41	0.0053	0.0245	ARMC9	armadillo repeat containing 9	Multiple_Complex
TC1000009151.hg.1	3.94	4.01	4.41	4.61	0.0092	0.0365	ARMS2	age-related maculopathy susceptibility 2	Coding
TC0600009868.hg.1	11.12	10.55	10.17	9.99	0.0049	0.0233	ARMT1	acidic residue methyltransferase 1	Multiple_Complex
TC1100006899.hg.1	7.75	7.58	6.79	7.11	0.003	0.0163	ARNTL	aryl hydrocarbon receptor nuclear translocator-like	Multiple_Complex
TC1200007147.hg.1	13.55	13.31	13.2	12.94	0.0027	0.0153	ARNTL2	aryl hydrocarbon receptor nuclear translocator-like 2	Multiple_Complex
TC0700013419.hg.1	14.35	14.11	13.93	13.94	0.0204	0.0657	ARPC1A	actin related protein 2/3 complex subunit 1A	Multiple_Complex
TC0700013420.hg.1	13.23	13.2	12.88	12.42	0.0005	0.0048	ARPC1B	actin related protein 2/3 complex subunit 1B	Multiple_Complex
TC1200012843.hg.1	13.56	13.49	13.21	13.66	0.017	0.0574	ARPC3	actin related protein 2/3 complex subunit 3	NonCoding
TC0100016658.hg.1	12.31	12.09	11.93	11.8	0.0061	0.0271	ARPC5	actin related protein 2/3 complex subunit 5	Multiple_Complex
TC0900008742.hg.1	10.6	10.49	9.88	9.64	0.0002	0.0029	ARPC5L	actin related protein 2/3 complex subunit 5-like	Multiple_Complex
TC1500009458.hg.1	12.84	12.51	12.54	12.4	0.0318	0.0906	ARPP19	cAMP-regulated phosphoprotein 19kDa	Multiple_Complex
TC0300007013.hg.1	8.07	7.89	7.37	7.13	0.0096	0.0378	ARPP21	cAMP-regulated phosphoprotein 21kDa	Multiple_Complex
TC0300007015.hg.1	4.24	4.48	4.08	4.56	0.0314	0.0899	ARPP21	Transcript Identified by AceView, Entrez Gene ID(s) 10777	Unassigned
TC0300007020.hg.1	4.47	4.58	4.05	3.67	0.0015	0.0102	ARPP21	Transcript Identified by AceView, Entrez Gene ID(s) 10777	Unassigned
TC1100011643.hg.1	10.05	10.58	11.34	11.31	6.28e-05	0.0013	ARRB1	arrestin, beta 1	Multiple_Complex
TC1700006638.hg.1	11.96	12.19	12.42	12.11	0.014	0.0502	ARRB2	arrestin, beta 2	Multiple_Complex
TC0900009307.hg.1	10.41	10.66	11.1	11.54	0.0011	0.0077	ARRDC1	arrestin domain containing 1	Multiple_Complex
TC1900007358.hg.1	9.79	10.52	10.32	10.81	0.0063	0.0278	ARRDC2	arrestin domain containing 2	Multiple_Complex
TC0500011448.hg.1	9.3	9.9	9.38	12.88	2.51e-07	8.09e-05	ARRDC3	arrestin domain containing 3	Multiple_Complex
TC1500008470.hg.1	7.4	7.74	7.32	8.32	0.0041	0.0203	ARRDC4	arrestin domain containing 4	Coding
TC0500011228.hg.1	10.34	9.98	9.5	8.68	0.0001	0.0019	ARSB	arylsulfatase B	Multiple_Complex
TC0X00011338.hg.1	3.61	3.81	4.06	4.6	0.0476	0.1209	ARSD	arylsulfatase D	Multiple_Complex
TC0X00011339.hg.1	2.9	2.84	3.52	2.82	0.0013	0.009	ARSE	arylsulfatase E (chondrodysplasia punctata 1)	Multiple_Complex
TC1700012295.hg.1	4.66	4.75	5.89	6.56	0.0001	0.0022	ARSG	arylsulfatase G	Multiple_Complex
TC0400011650.hg.1	11.59	11.45	11.59	11.97	0.0134	0.0486	ARSJ	arylsulfatase family, member J	Multiple_Complex
TC0500008121.hg.1	8.84	9.31	9.25	10.03	0.0001	0.0022	ARSK	arylsulfatase family, member K	Multiple_Complex
TC0400007891.hg.1	3.16	3.99	4.08	3.68	0.0094	0.0374	ART3	ADP-ribosyltransferase 3	Multiple_Complex
TC0100011953.hg.1	12.61	12.28	12.02	11.78	0.0007	0.0058	ARV1	ARV1 homolog, fatty acid homeostasis modulator	Multiple_Complex
TC0800009752.hg.1	11.43	11.07	10.85	10.9	0.0052	0.0244	ASAH1	N-acylsphingosine amidohydrolase (acid ceramidase) 1	Multiple_Complex
TC1000010621.hg.1	11.54	11.14	10.91	10.59	0.0011	0.0079	ASAH2	N-acylsphingosine amidohydrolase (non-lysosomal ceramidase) 2	Multiple_Complex
TC1000007619.hg.1	12.58	12.12	11.77	11.69	0.0002	0.0028	ASAH2B	N-acylsphingosine amidohydrolase (non-lysosomal ceramidase) 2B	Multiple_Complex
TC0200011287.hg.1	8.7	8.31	8.46	8.2	0.0413	0.1096	ASB1	ankyrin repeat and SOCS box containing 1	Multiple_Complex
TC0300011266.hg.1	3.54	4.2	5.32	5.54	0.0088	0.0354	ASB14	ankyrin repeat and SOCS box containing 14	Multiple_Complex
TC1700010814.hg.1	9.65	9.59	10.03	9.32	0.0268	0.0803	ASB16-AS1	ASB16 antisense RNA 1	Multiple_Complex
TC0100014626.hg.1	3.62	3.62	4.02	4.01	0.0291	0.0851	ASB17	ankyrin repeat and SOCS box containing 17	Multiple_Complex
TC0900011705.hg.1	11.16	11.08	11.03	10.38	0.0032	0.0169	ASB6	ankyrin repeat and SOCS box containing 6	Multiple_Complex
TC0X00011353.hg.1	10.73	11.39	11.53	11.5	0.0021	0.0128	ASB9	ankyrin repeat and SOCS box containing 9	Multiple_Complex
TC2200008411.hg.1	11.95	11.94	11.79	11.37	0.0261	0.0787	ASCC2	activating signal cointegrator 1 complex subunit 2	Multiple_Complex
TC0600012671.hg.1	11.26	11.01	10.62	10.27	0.0004	0.0038	ASCC3	activating signal cointegrator 1 complex subunit 3	Multiple_Complex
TC0600009279.hg.1	12.71	12.9	12.43	11.62	7.73e-05	0.0015	ASF1A	anti-silencing function 1A histone chaperone	Multiple_Complex
TC1900009807.hg.1	12.73	12.89	12.61	11.46	6.46e-05	0.0014	ASF1B	anti-silencing function 1B histone chaperone	Multiple_Complex
TC1700009613.hg.1	5.3	4.91	4.5	4.65	0.0061	0.0271	ASGR2	asialoglycoprotein receptor 2	Multiple_Complex
TC0100015957.hg.1	9.99	9.88	10.54	10.47	0.0051	0.024	ASH1L; MIR555	ash1 (absent, small, or homeotic)-like (Drosophila); microRNA 555	Multiple_Complex
TC0100010129.hg.1	5.77	6.04	6.12	6.19	0.0244	0.0747	ASH1L-AS1	ASH1L antisense RNA 1	NonCoding
TC0800007321.hg.1	9.83	9.76	9.48	9.4	0.0217	0.0688	ASH2L	ash2 (absent, small, or homeotic)-like (Drosophila)	Multiple_Complex
TC1200007594.hg.1	8.23	9.2	9.99	9.92	2.55e-06	0.0003	ASIC1	acid sensing ion channel 1	Multiple_Complex
TC0400012212.hg.1	3.57	4.18	3.22	3.71	0.0277	0.0821	ASIC5	acid sensing ion channel family member 5	Coding
TC2000009911.hg.1	5.85	5.11	5.16	5.1	0.0034	0.0179	ASIP	agouti signaling protein	Coding
TC0X00006460.hg.1	4.01	3.84	4.34	4.32	0.0224	0.0702	ASMT; AKAP17A	acetylserotonin O-methyltransferase; A kinase (PRKA) anchor protein 17A	Multiple_Complex
TC0Y00007320.hg.1	4.01	3.84	4.34	4.32	0.0224	0.0702	ASMT; SFRS17AandASMT	Homo sapiens acetylserotonin O-methyltransferase (ASMT), transcript variant 1, mRNA.; Homo sapiens acetylserotonin O-methyltransferase (ASMT), transcript variant 3, mRNA.; acetylserotonin O-methyltransferase [Source:HGNC Symbol;Acc:HGNC:750]; Homo sapiens acetylserotonin O-methyltransferase, mRNA (cDNA clone MGC:2145 IMAGE:3356470), complete cds.; Transcript Identified by AceView, Entrez Gene ID(…	Multiple_Complex
TC0700011876.hg.1	11.74	11.46	11.69	13.19	0.0001	0.0019	ASNS	asparagine synthetase (glutamine-hydrolyzing)	Multiple_Complex
TC0200010252.hg.1	11.17	11.1	10.64	10.21	0.0003	0.0035	ASNSD1	asparagine synthetase domain containing 1	Multiple_Complex
TC1600007431.hg.1	6.83	7.15	6.89	7.38	0.0074	0.0312	ASPHD1	aspartate beta-hydroxylase domain containing 1	Multiple_Complex
TC0100016831.hg.1	10.14	10.12	9.69	9.06	0.0004	0.0041	ASPM	abnormal spindle microtubule assembly	Multiple_Complex
TC0200012980.hg.1	8.04	8.27	8.24	9.04	0.0091	0.0364	ASPRV1; PCBP1-AS1	aspartic peptidase, retroviral-like 1; PCBP1 antisense RNA 1	Multiple_Complex
TC1100007844.hg.1	5.87	5.65	5.62	5.15	0.0241	0.0741	ASRGL1	asparaginase like 1	Multiple_Complex
TC0900008953.hg.1	12.05	12.35	13.1	14.13	3.49e-06	0.0003	ASS1	argininosuccinate synthase 1	Multiple_Complex
TC0300012435.hg.1	7.92	7.81	7.58	7.15	0.0488	0.123	ASTE1	asteroid homolog 1 (Drosophila)	Multiple_Complex
TC2000007117.hg.1	11.87	12	12.2	12.51	0.0036	0.0186	ASXL1	additional sex combs like transcriptional regulator 1	Multiple_Complex
TC0200016645.hg.1	11.04	11.12	11.42	11.01	0.0233	0.0723	ASXL2	additional sex combs like transcriptional regulator 2	Multiple_Complex
TC1800007052.hg.1	5.2	5.8	6.41	7.05	0.0002	0.0026	ASXL3	additional sex combs like transcriptional regulator 3	Multiple_Complex
TC1000012575.hg.1	11.71	11.7	12.02	12.38	0.001	0.0074	ATAD1	ATPase family, AAA domain containing 1	Multiple_Complex
TC0800011679.hg.1	12.23	11.66	11.5	10.47	5.67e-06	0.0004	ATAD2	ATPase family, AAA domain containing 2	Multiple_Complex
TC0100018157.hg.1	11.49	11.5	11.51	10.89	0.0059	0.0266	ATAD3A	ATPase family, AAA domain containing 3A	Multiple_Complex
TC0100018156.hg.1	10.09	9.88	9.66	8.1	1.45e-06	0.0002	ATAD3B	ATPase family, AAA domain containing 3B	Multiple_Complex
TC0100006517.hg.1	3.78	3.57	3.42	2.82	0.0157	0.0542	ATAD3C	ATPase family, AAA domain containing 3C	Multiple_Complex
TC1700007469.hg.1	9.11	8.55	8.54	7.15	2.45e-05	0.0008	ATAD5	ATPase family, AAA domain containing 5	Multiple_Complex
TC0200015009.hg.1	12.05	12.32	12.34	13.05	0.0006	0.0051	ATF2	activating transcription factor 2	Multiple_Complex
TC0100011533.hg.1	6.27	6.09	6.81	9.21	6.23e-06	0.0004	ATF3	activating transcription factor 3	Multiple_Complex
TC2200007406.hg.1	12.29	12.34	12.5	13.24	0.0007	0.0059	ATF4	activating transcription factor 4	Multiple_Complex
TC1900008564.hg.1	9.78	9.18	8.38	7.95	0.0025	0.0145	ATF5; MIR4751	activating transcription factor 5; microRNA 4751	Multiple_Complex
TC0100010369.hg.1	11.85	11.81	11.92	12.31	0.0156	0.054	ATF6	activating transcription factor 6	Multiple_Complex
TC1200010809.hg.1	10.03	10.1	10.62	11.01	6.77e-05	0.0014	ATF7; NPFF	activating transcription factor 7; neuropeptide FF-amide peptide precursor	Multiple_Complex
TC1200006935.hg.1	11.48	11.65	12.04	11.83	0.021	0.0672	ATF7IP	activating transcription factor 7 interacting protein	Multiple_Complex
TC1200007654.hg.1	11.04	10.69	10.67	10.37	0.0062	0.0274	ATG101	autophagy related 101	Multiple_Complex
TC1400009256.hg.1	10.65	10.52	11.14	11.98	2.06e-05	0.0007	ATG14	autophagy related 14	Multiple_Complex
TSUnmapped00000421.hg.1	11.23	10.54	10.1	10.02	0.0003	0.0034	ATG16L1	autophagy related 16-like 1	Coding
TSUnmapped00000711.hg.1	11.05	10.58	10.24	9.74	0.0008	0.0066	ATG16L1	autophagy related 16-like 1	Coding
TSUnmapped00000433.hg.1	10.68	10.33	10.03	9.53	0.0004	0.0044	ATG16L1	autophagy related 16-like 1	Coding
TSUnmapped00000343.hg.1	10.33	9.85	9.75	9.38	0.0038	0.0194	ATG16L1	autophagy related 16-like 1	NonCoding
TSUnmapped00000394.hg.1	10.64	9.92	9.42	9.35	4.82e-05	0.0011	ATG16L1	autophagy related 16-like 1	Coding
TSUnmapped00000530.hg.1	10.64	9.92	9.35	9.34	1.43e-05	0.0006	ATG16L1	autophagy related 16-like 1	Coding
TSUnmapped00000147.hg.1	9.28	8.68	8.32	8.15	0.0004	0.0039	ATG16L1	autophagy related 16-like 1	Coding
TC0200011125.hg.1	9.25	9	8.4	7.91	0.0003	0.0034	ATG16L1	autophagy related 16-like 1	Multiple_Complex
TSUnmapped00000080.hg.1	8.79	8.1	8.28	7.84	0.0126	0.0461	ATG16L1	autophagy related 16-like 1	NonCoding
TSUnmapped00000120.hg.1	8.12	7.96	7.77	7.48	0.0021	0.0127	ATG16L1	autophagy related 16-like 1	NonCoding
TSUnmapped00000297.hg.1	7.04	6.25	6.42	6.19	0.0023	0.0136	ATG16L1	autophagy related 16-like 1	NonCoding
TSUnmapped00000048.hg.1	5.92	5.64	5.26	5.31	0.0032	0.0173	ATG16L1	autophagy related 16-like 1	Coding
TC1400010100.hg.1	8.75	8.67	8.8	7.58	0.0002	0.0027	ATG2B	autophagy related 2B	Multiple_Complex
TC0300012000.hg.1	13.09	12.96	12.86	12.5	0.0055	0.0251	ATG3	autophagy related 3	Multiple_Complex
TC0200011419.hg.1	9.46	9.58	9.65	9.86	0.0443	0.1151	ATG4B	autophagy related 4B, cysteine peptidase	Multiple_Complex
TC0100008564.hg.1	9.68	9.49	9.45	9.26	0.0391	0.1053	ATG4C	autophagy related 4C, cysteine peptidase	Multiple_Complex
TC1900006989.hg.1	11.6	11.57	11.23	10.48	0.0001	0.0021	ATG4D	autophagy related 4D, cysteine peptidase	Multiple_Complex
TC0600012731.hg.1	10.93	10.81	10.49	10.3	0.0038	0.0194	ATG5	autophagy related 5	Multiple_Complex
TC0200016775.hg.1	11.54	12.05	12.11	12.94	2.34e-05	0.0008	ATG9A	autophagy related 9A	Multiple_Complex
TC1100011128.hg.1	13.3	13.21	13.2	12.9	0.0314	0.0899	ATL3	atlastin GTPase 3	Multiple_Complex
TC1100008985.hg.1	10.72	10.61	11.44	11.45	7.51e-05	0.0015	ATM	ATM serine/threonine kinase	Multiple_Complex
TC1600008568.hg.1	13.01	12.79	12.55	12.25	0.0014	0.0094	ATMIN	ATM interactor	Multiple_Complex
TC0400008165.hg.1	3.55	3.64	3.22	3.02	0.0094	0.0372	ATOH1	atonal bHLH transcription factor 1	Coding
TC0500012523.hg.1	10.18	10.7	10.74	10.85	0.0291	0.0851	ATOX1	antioxidant 1 copper chaperone	Multiple_Complex
TC1300008084.hg.1	7.77	8.32	8.53	8.34	0.0462	0.1183	ATP11A	ATPase, class VI, type 11A	Multiple_Complex
TC0300009651.hg.1	8.91	9.02	8.93	9.45	0.0404	0.1079	ATP11B	ATPase, class VI, type 11B	Multiple_Complex
TC0100013072.hg.1	9.15	9.47	9.55	8.92	0.0109	0.0414	ATP13A2	ATPase type 13A2	Multiple_Complex
TC0300013601.hg.1	5.21	5.29	6.42	6.37	0.0061	0.0273	ATP13A3	Jeck2013 ALT_ACCEPTOR, ALT_DONOR, coding, INTERNAL, intronic best transcript NM_024524	NonCoding
TC1900010782.hg.1	10.71	10.48	10.31	10.07	0.0346	0.0964	ATP1A3	ATPase, Na+/K+ transporting, alpha 3 polypeptide	Multiple_Complex
TC0100010543.hg.1	12	11.23	9.82	9.61	5.16e-07	0.0001	ATP1B1	ATPase, Na+/K+ transporting, beta 1 polypeptide	Multiple_Complex
TC1200008835.hg.1	14.81	14.62	14.56	14.32	0.0142	0.0505	ATP2A2	ATPase, Ca++ transporting, cardiac muscle, slow twitch 2	Multiple_Complex
TC1700006602.hg.1	4.43	4.4	4.79	4.05	0.042	0.1109	ATP2A3	Memczak2013 ANTISENSE, CDS, coding, INTERNAL best transcript NM_174956	NonCoding
TC0100011267.hg.1	11.74	10.65	10.82	11.14	0.0016	0.0104	ATP2B4	ATPase, Ca++ transporting, plasma membrane 4	Multiple_Complex
TC1900006520.hg.1	11.23	11.66	11.8	12.37	0.0031	0.0167	ATP5D	ATP synthase, H+ transporting, mitochondrial F1 complex, delta subunit	Multiple_Complex
TC1200012798.hg.1	14.98	15.23	15.6	15.98	0.0005	0.0048	ATP5G2	ATP synthase, H+ transporting, mitochondrial Fo complex subunit C2 (subunit 9)	Multiple_Complex
TC0200015012.hg.1	13.22	13.32	13.25	12.73	0.0041	0.0203	ATP5G3	ATP synthase, H+ transporting, mitochondrial Fo complex subunit C3 (subunit 9)	Multiple_Complex
TC0400009694.hg.1	12.15	12.5	12.69	13.08	0.0003	0.0035	ATP5I	ATP synthase, H+ transporting, mitochondrial Fo complex subunit E	Multiple_Complex
TC1900010748.hg.1	12.1	11.75	11.4	11.59	0.0061	0.027	ATP5SL	ATP5S-like	Multiple_Complex
TC0500013195.hg.1	5.83	6.13	6.42	6.82	0.0028	0.0156	ATP6AP1L	ATPase, H+ transporting, lysosomal accessory protein 1-like	Multiple_Complex
TC0X00007012.hg.1	14.29	13.9	13.7	13.69	0.0048	0.0229	ATP6AP2	ATPase, H+ transporting, lysosomal accessory protein 2	Multiple_Complex
TC1200009253.hg.1	11.41	10.94	10.76	9.67	1.65e-05	0.0007	ATP6V0A2	ATPase, H+ transporting, lysosomal V0 subunit a2	Multiple_Complex
TC0700012754.hg.1	4.71	5.19	5.39	5.93	0.0007	0.0057	ATP6V0A4	ATPase, H+ transporting, lysosomal V0 subunit a4	Multiple_Complex
TC1600010633.hg.1	14.07	13.75	13.68	12.99	0.0003	0.0034	ATP6V0D1	ATPase, H+ transporting, lysosomal 38kDa, V0 subunit d1	Multiple_Complex
TC0500009481.hg.1	15.28	15.01	14.96	14.89	0.0287	0.0842	ATP6V0E1	ATPase, H+ transporting, lysosomal 9kDa, V0 subunit e1	Multiple_Complex
TC0700009649.hg.1	8.81	8.8	8.58	8.11	0.023	0.0717	ATP6V0E2	ATPase, H+ transporting V0 subunit e2	Multiple_Complex
TC0800008467.hg.1	12.06	11.79	11.65	11.51	0.0307	0.0885	ATP6V1C1	ATPase, H+ transporting, lysosomal 42kDa, V1 subunit C1	Multiple_Complex
TC0200006703.hg.1	3.56	4.29	3.66	3.75	0.0109	0.0415	ATP6V1C2	ATPase, H+ transporting, lysosomal 42kDa, V1 subunit C2	Multiple_Complex
TC1400010760.hg.1	10.74	10.64	10.29	10.18	0.0277	0.0821	ATP6V1D	ATPase, H+ transporting, lysosomal 34kDa, V1 subunit D	Multiple_Complex
TC1400010759.hg.1	6.44	5.48	5.95	5.54	0.0041	0.0205	ATP6V1D	ATPase, H+ transporting, lysosomal 34kDa, V1 subunit D	NonCoding
TC2200007904.hg.1	11.5	11.36	11.12	11.6	0.0123	0.0454	ATP6V1E1	ATPase, H+ transporting, lysosomal 31kDa, V1 subunit E1	Multiple_Complex
TC0200016659.hg.1	7.98	7.98	8.15	7.49	0.0382	0.1036	ATP6V1E2	ATPase, H+ transporting, lysosomal 31kDa, V1 subunit E2	Multiple_Complex
TC0900008515.hg.1	13.36	13.14	13.13	13.53	0.031	0.089	ATP6V1G1	ATPase, H+ transporting, lysosomal 13kDa, V1 subunit G1	Multiple_Complex
TC0X00007707.hg.1	7.5	7.35	6.77	6.37	0.0001	0.0021	ATP7A	ATPase, Cu++ transporting, alpha polypeptide	Multiple_Complex
TC1300009004.hg.1	4.35	4.24	4.68	5.57	0.0007	0.0059	ATP7B	ATPase, Cu++ transporting, beta polypeptide	Multiple_Complex
TC0400010558.hg.1	5.87	6.33	7.47	7.66	5.37e-05	0.0012	ATP8A1	ATPase, aminophospholipid transporter (APLT), class I, type 8A, member 1	Multiple_Complex
TC1800008781.hg.1	9.92	9.82	9.72	11.04	0.0012	0.0087	ATP8B1	ATPase, aminophospholipid transporter, class I, type 8B, member 1	Multiple_Complex
TC1800009233.hg.1	5.83	6.12	6.86	7.4	0.0008	0.0067	ATP8B1	Salzman2013 ANTISENSE, CDS, coding, INTERNAL, intronic, OVCODE, OVERLAPTX, OVEXON, UTR5 best transcript NM_005603	NonCoding
TC1900009186.hg.1	6.1	6.48	6.73	7.11	0.0013	0.0088	ATP8B3	ATPase, aminophospholipid transporter, class I, type 8B, member 3	Multiple_Complex
TC1500009377.hg.1	3.29	3.16	3.56	2.95	0.0434	0.1134	ATP8B4	ATPase, class I, type 8B, member 4	Multiple_Complex
TC2000009461.hg.1	10.09	10.88	10.85	11.23	0.0005	0.0045	ATP9A	ATPase, class II, type 9A	Multiple_Complex
TC0200007058.hg.1	13.43	13.56	13.65	14	0.0065	0.0283	ATRAID	all-trans retinoic acid-induced differentiation factor	Multiple_Complex
TC0300007336.hg.1	8.8	8.58	8.43	7.63	0.0002	0.0025	ATRIP; TREX1	ATR interacting protein; three prime repair exonuclease 1	Multiple_Complex
TC1000008995.hg.1	3.07	3.16	3.25	4.2	0.0002	0.0026	ATRNL1	attractin-like 1	Multiple_Complex
TC0600010921.hg.1	9.9	10.2	10.55	10.69	0.0005	0.0048	ATXN1	ataxin 1	Multiple_Complex
TC0600010936.hg.1	6.22	6.64	7.11	7.47	0.0096	0.0377	ATXN1	Memczak2013 ALT_ACCEPTOR, ALT_DONOR, coding, INTERNAL, intronic best transcript NM_000332	NonCoding
TC1400010780.hg.1	9.13	9.27	9.42	9.66	0.0067	0.0291	ATXN3	ataxin 3	Multiple_Complex
TC1400010779.hg.1	4.82	4.91	5.02	5.67	0.0005	0.0051	ATXN3	ataxin 3	NonCoding
TC0700012165.hg.1	6.95	7.14	7.5	7.66	0.0112	0.0423	ATXN7L1	ataxin 7-like 1	Multiple_Complex
TC1700010816.hg.1	8.31	8.39	7.85	7.66	0.025	0.0764	ATXN7L3	ataxin 7-like 3	Multiple_Complex
TC0900010762.hg.1	10.18	10.37	10.6	11.04	0.0025	0.0146	AUH	AU RNA binding protein/enoyl-CoA hydratase	Multiple_Complex
TC0100013367.hg.1	9.58	9.27	8.94	7.07	4.17e-05	0.001	AUNIP	aurora kinase A and ninein interacting protein	Multiple_Complex
TC2000009550.hg.1	14.05	13.83	13.43	12.98	0.0002	0.0023	AURKA	aurora kinase A	Multiple_Complex
TC0100012471.hg.1	12.5	12.58	12.68	12.23	0.0346	0.0964	AURKAIP1	aurora kinase A interacting protein 1	Multiple_Complex
TC1700009679.hg.1	10.67	10.51	10.47	9.73	0.0017	0.0111	AURKB	aurora kinase B	Multiple_Complex
TC1200010983.hg.1	4.65	4.8	4.71	4.39	0.0388	0.1048	AVIL	advillin	Multiple_Complex
TC0700007121.hg.1	9.47	9.57	9.67	10.23	0.01	0.0389	AVL9	AVL9 homolog (S. cerevisiase)	Multiple_Complex
TC0X00009952.hg.1	6.32	6.55	7.09	6.75	0.007	0.0301	AWAT2	acyl-CoA wax alcohol acyltransferase 2	Multiple_Complex
TC1900008143.hg.1	10.54	9.23	8.82	8.88	0.0041	0.0204	AXL	AXL receptor tyrosine kinase	Multiple_Complex
TC0700011962.hg.1	4.58	4.68	4.96	5.18	0.042	0.1109	AZGP1	alpha-2-glycoprotein 1, zinc-binding	Multiple_Complex
TC0100007705.hg.1	5.53	6.02	6.57	7.44	0.0003	0.0031	AZIN2	antizyme inhibitor 2	Multiple_Complex
TC1500007097.hg.1	14.96	15.1	15.33	15.59	0.0018	0.0114	B2M	beta-2-microglobulin	Multiple_Complex
TC0300012975.hg.1	11.08	11.23	12.12	12.58	1.18e-05	0.0006	B3GALNT1	beta-1,3-N-acetylgalactosaminyltransferase 1 (globoside blood group)	Multiple_Complex
TC0100017828.hg.1	10.4	10.4	10.41	9.88	0.0141	0.0503	B3GALNT2	beta-1,3-N-acetylgalactosaminyltransferase 2	Multiple_Complex
TC0200009889.hg.1	9.34	9.97	10.02	9.8	0.0031	0.0165	B3GALT1	UDP-Gal:betaGlcNAc beta 1,3-galactosyltransferase 1	Coding
TC1300006785.hg.1	7.67	7.38	7.4	6.98	0.0156	0.054	B3GLCT	beta 3-glucosyltransferase	Multiple_Complex
TC0200007746.hg.1	8.51	8.14	7.18	6.42	1.61e-05	0.0007	B3GNT2	UDP-GlcNAc:betaGal beta-1,3-N-acetylglucosaminyltransferase 2	Coding
TC1900007344.hg.1	8.47	8.37	8.79	9.32	0.0132	0.048	B3GNT3	UDP-GlcNAc:betaGal beta-1,3-N-acetylglucosaminyltransferase 3	Coding
TC0300009661.hg.1	12.62	12.95	13.27	13.8	0.0001	0.0019	B3GNT5	UDP-GlcNAc:betaGal beta-1,3-N-acetylglucosaminyltransferase 5	Multiple_Complex
TC0200011062.hg.1	4.96	5.1	5.23	7.17	4.34e-05	0.0011	B3GNT7	UDP-GlcNAc:betaGal beta-1,3-N-acetylglucosaminyltransferase 7	Multiple_Complex
TC1200012813.hg.1	6.47	6.1	5.7	4.02	1.89e-05	0.0007	B4GALNT1	beta-1,4-N-acetyl-galactosaminyl transferase 1	Multiple_Complex
TC1200006445.hg.1	7.58	8.14	9.05	9.31	0.0033	0.0174	B4GALNT3	beta-1,4-N-acetyl-galactosaminyl transferase 3	Multiple_Complex
TC0100008082.hg.1	12.34	12.71	12.93	13.22	0.0009	0.0068	B4GALT2	UDP-Gal:betaGlcNAc beta 1,4- galactosyltransferase, polypeptide 2	Multiple_Complex
TC0300012112.hg.1	9.73	9.33	9.23	9.59	0.0186	0.0613	B4GALT4	UDP-Gal:betaGlcNAc beta 1,4- galactosyltransferase, polypeptide 4	Multiple_Complex
TC1800008399.hg.1	8.01	8.29	8.75	8.89	0.0008	0.0067	B4GALT6	UDP-Gal:betaGlcNAc beta 1,4- galactosyltransferase, polypeptide 6	Multiple_Complex
TC1700010015.hg.1	6.3	7.42	7.95	9.01	3.98e-06	0.0003	B9D1	B9 protein domain 1	Multiple_Complex
TC0800008474.hg.1	3.39	2.97	3.35	3.1	0.0483	0.1221	BAALC	brain and acute leukemia, cytoplasmic	Multiple_Complex
TC1900007318.hg.1	11.66	11.51	11.63	11.17	0.0356	0.0985	BABAM1	Zhang2013 ALT_ACCEPTOR, ALT_DONOR, coding, INTERNAL, intronic best transcript NM_001033549	NonCoding
TC1100012445.hg.1	8.55	8.5	8.21	7.83	0.0013	0.0089	BACE1	beta-site APP-cleaving enzyme 1	Multiple_Complex
TC2100007198.hg.1	11.02	11.39	11.78	12.45	2.92e-05	0.0009	BACE2	beta-site APP-cleaving enzyme 2	Multiple_Complex
TC2100008490.hg.1	9.8	9.47	10.06	11.17	6.79e-05	0.0014	BACH1	BTB and CNC homology 1, basic leucine zipper transcription factor 1	Multiple_Complex
TC0600012554.hg.1	5.63	6.04	6.5	6.28	0.004	0.0201	BACH2	BTB and CNC homology 1, basic leucine zipper transcription factor 2	Multiple_Complex
TC0600012556.hg.1	5.02	4.67	5.13	6.12	0.0243	0.0745	BACH2	Transcript Identified by AceView, Entrez Gene ID(s) 60468	Unassigned
TC1100011158.hg.1	8.07	7.94	7.21	7.5	0.0016	0.0103	BAD	BCL2-associated agonist of cell death	Multiple_Complex
TC0900009855.hg.1	8.86	8.75	8.18	8.06	0.0037	0.0192	BAG1	BCL2-associated athanogene	Multiple_Complex
TC0600008350.hg.1	13.6	13.45	13.35	12.8	0.0006	0.0056	BAG2	BCL2-associated athanogene 2	Multiple_Complex
TC1000009090.hg.1	13.96	13.96	13.61	12.86	5.55e-05	0.0012	BAG3	BCL2-associated athanogene 3	Coding
TC1400010320.hg.1	12.98	12.84	12.74	12.21	0.0006	0.0051	BAG5	BCL2-associated athanogene 5	Multiple_Complex
TC2200006432.hg.1	6.68	6.4	7.25	6.77	0.0495	0.1242	BAGE5	Synthetic construct Homo sapiens clone IMAGE:100062553, MGC:190557 B melanoma antigen family, member 5 (BAGE5) mRNA, encodes complete protein.; B melanoma antigen family, member 5 [Source:EntrezGene;Acc:85316]	Multiple_Complex
TC1700009150.hg.1	9.32	8.82	8.31	8.53	0.0145	0.0514	BAIAP2	BAI1-associated protein 2	Multiple_Complex
TC0700011905.hg.1	10.99	11.22	11.24	12.08	0.0001	0.0018	BAIAP2L1	BAI1-associated protein 2-like 1	Multiple_Complex
TC1000007132.hg.1	9.22	8.49	7.73	8.3	0.0002	0.0027	BAMBI	BMP and activin membrane-bound inhibitor	Multiple_Complex
TC0400012828.hg.1	8.17	7.03	6.41	6.07	0.0096	0.0377	BANK1	B-cell scaffold protein with ankyrin repeats 1	Multiple_Complex
TC0300011167.hg.1	9.37	9.04	8.91	8.48	0.0044	0.0214	BAP1	BRCA1 associated protein 1	Multiple_Complex
TC0200015643.hg.1	8.71	8.53	8.22	7.82	0.0082	0.0337	BARD1	BRCA1 associated RING domain 1	Multiple_Complex
TC0900010849.hg.1	5.7	5.85	5.5	5.13	0.0399	0.107	BARX1	BARX homeobox 1	Coding
TC1100009504.hg.1	4.83	5.25	5.37	6.73	3.14e-05	0.0009	BARX2	BARX homeobox 2	Multiple_Complex
TC1400008921.hg.1	11.4	11.3	11.52	11.04	0.0139	0.0498	BAZ1A	bromodomain adjacent to zinc finger domain 1A	Multiple_Complex
TC0700011493.hg.1	12.82	12.6	12.55	11.87	0.0003	0.0035	BAZ1B	bromodomain adjacent to zinc finger domain 1B	Multiple_Complex
TC1200010926.hg.1	10.83	10.87	11.22	11.36	0.0064	0.0279	BAZ2A	bromodomain adjacent to zinc finger domain 2A	Multiple_Complex
TC0200014719.hg.1	8.62	8.74	8.97	9.34	0.0034	0.0178	BAZ2B	bromodomain adjacent to zinc finger domain 2B	Multiple_Complex
TC0200014725.hg.1	5.9	5.12	4.97	4.87	0.0471	0.1199	BAZ2B	bromodomain adjacent to zinc finger domain 2B	NonCoding
TC1900011018.hg.1	4	4.2	4.08	4.96	0.0089	0.0358	BBC3; MIR3191	BCL2 binding component 3; microRNA 3191	Multiple_Complex
TC1100013049.hg.1	7.93	7.98	8.42	8.93	0.006	0.0268	BBS1	Bardet-Biedl syndrome 1	Multiple_Complex
TC1200011320.hg.1	9.25	9.23	8.98	8.82	0.0482	0.122	BBS10	Bardet-Biedl syndrome 10	Coding
TC1600010409.hg.1	8.85	9.38	9.77	10.15	0.0001	0.0021	BBS2	Bardet-Biedl syndrome 2	Multiple_Complex
TC1500007804.hg.1	8.3	8.46	8.76	8.95	0.0411	0.1094	BBS4	Bardet-Biedl syndrome 4	Multiple_Complex
TC0200016559.hg.1	7.56	7.65	7.47	6.59	0.008	0.0331	BBS5	Bardet-Biedl syndrome 5	Multiple_Complex
TC0400011749.hg.1	10.53	10.14	10.15	9.6	0.0073	0.0311	BBS7	Bardet-Biedl syndrome 7	Multiple_Complex
TC0700007137.hg.1	8.43	8.55	8.18	7.74	0.0024	0.0141	BBS9	Bardet-Biedl syndrome 9	Multiple_Complex
TC0300008271.hg.1	12.58	13.01	13.19	13.33	0.0021	0.0127	BBX	bobby sox homolog (Drosophila)	Multiple_Complex
TC1900008286.hg.1	7.56	7.65	8	8.22	0.0102	0.0394	BCAM	basal cell adhesion molecule (Lutheran blood group)	Multiple_Complex
TC0700013439.hg.1	12.13	11.83	11.42	11.35	0.002	0.0121	BCAP29	B-cell receptor-associated protein 29	Multiple_Complex
TC1600010869.hg.1	11.67	11.65	11.62	12.6	8.78e-05	0.0016	BCAR1	breast cancer anti-estrogen resistance 1	Multiple_Complex
TC0100014958.hg.1	10.73	10.02	9.89	10.31	0.0095	0.0374	BCAR3	breast cancer anti-estrogen resistance 3	Multiple_Complex
TC2000009516.hg.1	4.08	4.16	3.53	4.13	0.0268	0.0803	BCAS1	breast carcinoma amplified sequence 1	Multiple_Complex
TC0100018465.hg.1	12.82	12.84	12.71	12.15	0.0022	0.0131	BCAS2	breast carcinoma amplified sequence 2	Multiple_Complex
TC1700008499.hg.1	6.64	6.97	7.44	7.69	0.0001	0.0022	BCAS3	breast carcinoma amplified sequence 3	Multiple_Complex
TC1200010145.hg.1	11.62	11.53	12.3	12.53	0.0004	0.0039	BCAT1	branched chain amino-acid transaminase 1, cytosolic	Multiple_Complex
TC1900011098.hg.1	11.24	11.91	12.41	12.93	5.05e-06	0.0004	BCAT2	branched chain amino-acid transaminase 2, mitochondrial	Multiple_Complex
TC1000009244.hg.1	13.47	13.43	12.98	12.32	0.0001	0.002	BCCIP	BRCA2 and CDKN1A interacting protein	Multiple_Complex
TC1200010641.hg.1	7.51	7.72	7.47	7.01	0.0183	0.0606	BCDIN3D	BCDIN3 domain containing	Multiple_Complex
TC1900011744.hg.1	9.26	10.47	11.03	12.41	1.98e-07	7.85e-05	BCKDHA	branched chain keto acid dehydrogenase E1, alpha polypeptide	Multiple_Complex
TC1600007513.hg.1	9.81	10.45	10.76	10.96	0.0024	0.0141	BCKDK	branched chain ketoacid dehydrogenase kinase	Multiple_Complex
TC0100014775.hg.1	12.39	12.74	13.38	14.14	2.56e-05	0.0008	BCL10	B-cell CLL/lymphoma 10	Coding
TC0200012713.hg.1	9.58	10	10.48	10.81	0.0001	0.0021	BCL11A	B-cell CLL/lymphoma 11A (zinc finger protein)	Multiple_Complex
TC1800008891.hg.1	7.1	6.58	7.07	6.68	0.0457	0.1174	BCL2	B-cell CLL/lymphoma 2	Multiple_Complex
TC1500010184.hg.1	7.77	7.05	6.15	6.79	7.14e-06	0.0004	BCL2A1	BCL2-related protein A1	Coding
TC2000008815.hg.1	10.47	9.77	9	9.34	4.94e-05	0.0011	BCL2L1	BCL2-like 1	Multiple_Complex
TC0200008870.hg.1	9.54	9.49	9.69	10.09	0.0077	0.0321	BCL2L11	BCL2-like 11 (apoptosis facilitator)	Multiple_Complex
TC1900008551.hg.1	10.43	10.59	10.54	10.06	0.0324	0.0919	BCL2L12	BCL2-like 12 (proline rich)	Multiple_Complex
TC2200006521.hg.1	10.58	10.76	11.08	11.19	0.0041	0.0205	BCL2L13	BCL2-like 13 (apoptosis facilitator)	Multiple_Complex
TSUnmapped00000189.hg.1	3.7	3.48	3.44	4.17	0.0368	0.1009	BCL2L14	BCL2-like 14 (apoptosis facilitator)	NonCoding
TC1400010575.hg.1	10.57	10.13	10.15	10.45	0.0282	0.0832	BCL2L2	BCL2-like 2	Multiple_Complex
TC1900008279.hg.1	6.67	6.59	6.34	7.86	0.009	0.0361	BCL3; MIR8085	B-cell CLL/lymphoma 3; microRNA 8085	Multiple_Complex
TC0300013471.hg.1	12.37	13.12	13.53	14.16	5.17e-06	0.0004	BCL6	B-cell CLL/lymphoma 6	Multiple_Complex
TC0700011494.hg.1	9.87	9.78	9.36	8.96	0.0039	0.0198	BCL7B	B-cell CLL/lymphoma 7B	Multiple_Complex
TC1600009992.hg.1	8.09	8.33	8.11	7.78	0.012	0.0444	BCL7C	B-cell CLL/lymphoma 7C	Multiple_Complex
TC0100009788.hg.1	11.04	11.26	11.48	11.53	0.0131	0.0475	BCL9	B-cell CLL/lymphoma 9	Multiple_Complex
TC1100013230.hg.1	11.07	10.71	10.95	10.68	0.0367	0.1008	BCL9L	B-cell CLL/lymphoma 9-like	Multiple_Complex
TC0600013272.hg.1	12.83	12.65	12.49	11.82	0.0003	0.0032	BCLAF1	BCL2-associated transcription factor 1	Multiple_Complex
TC0X00009427.hg.1	10.83	10.8	10.64	10.03	0.0028	0.0155	BCOR	BCL6 corepressor	Multiple_Complex
TC0X00008394.hg.1	7.52	7.48	7.57	6.93	0.0018	0.0115	BCORL1	BCL6 corepressor-like 1	Multiple_Complex
TC0300013751.hg.1	8.79	8.26	8.39	7.85	0.0138	0.0496	BDH1	3-hydroxybutyrate dehydrogenase, type 1	Multiple_Complex
TC0400012952.hg.1	7.24	7.9	8.09	8.33	0.0335	0.0943	BDH2	3-hydroxybutyrate dehydrogenase, type 2	Multiple_Complex
TC1100010410.hg.1	6.3	5.65	5.99	5.78	0.0244	0.0747	BDNF	brain-derived neurotrophic factor	Multiple_Complex
TC1700010748.hg.1	10.73	10.44	10.46	10.03	0.039	0.1052	BECN1	beclin 1, autophagy related	Multiple_Complex
TC0600012750.hg.1	6.11	5.87	5.62	4.91	0.0338	0.0948	BEND3	BEN domain containing 3	Multiple_Complex
TC0400010553.hg.1	9.5	9.32	9.39	8.76	0.0342	0.0955	BEND4	BEN domain containing 4	Multiple_Complex
TC0100014134.hg.1	7.06	6.93	6.64	6.54	0.0359	0.099	BEND5	BEN domain containing 5	Multiple_Complex
TC0600008343.hg.1	5.55	5.52	4.78	4.67	0.0032	0.0171	BEND6	BEN domain containing 6	Multiple_Complex
TC1000012522.hg.1	5.18	4.41	4.58	4.41	0.0009	0.0071	BEND7	BEN domain containing 7	Multiple_Complex
TC0700011813.hg.1	10.85	10.93	10.6	11.25	0.0087	0.0353	BET1	Bet1 golgi vesicular membrane trafficking protein	Multiple_Complex
TC1100013121.hg.1	8.35	8.61	8.42	9.31	0.0003	0.0035	BET1L	Bet1 golgi vesicular membrane trafficking protein-like	Multiple_Complex
TC0X00010409.hg.1	4.56	4.74	4.9	5.28	0.013	0.0474	BEX2	brain expressed X-linked 2	Coding
TC0300006483.hg.1	12.78	13.85	13.76	15.27	4.13e-07	0.0001	BHLHE40	basic helix-loop-helix family, member e40	Multiple_Complex
TC1200010182.hg.1	13.02	13.86	13.87	13.92	0.0002	0.0028	BHLHE41	basic helix-loop-helix family, member e41	Multiple_Complex
TC1000007703.hg.1	11.42	10.58	10.53	10.05	0.0001	0.002	BICC1	BicC family RNA binding protein 1	Multiple_Complex
TC0900010808.hg.1	8.59	8.73	8.6	7.97	0.0248	0.0758	BICD2	bicaudal D homolog 2 (Drosophila)	Multiple_Complex
TC0200014160.hg.1	10.22	10.02	9.93	9.59	0.0126	0.0462	BIN1	bridging integrator 1	Multiple_Complex
TC0800009853.hg.1	7.9	8.1	8.21	7.47	0.0295	0.0859	BIN3	bridging integrator 3	Multiple_Complex
TC1100013087.hg.1	5.47	5.15	4.66	6.51	5.4e-05	0.0012	BIRC3	baculoviral IAP repeat containing 3	Multiple_Complex
TC1700009043.hg.1	12.9	12.78	12.29	11.48	2.52e-05	0.0008	BIRC5	baculoviral IAP repeat containing 5	Multiple_Complex
TC0200007184.hg.1	10.42	10.25	10.81	10.52	0.0109	0.0413	BIRC6	baculoviral IAP repeat containing 6	Multiple_Complex
TC1300009993.hg.1	10.73	10.59	10.32	10.15	0.0063	0.0278	BIVM	basic, immunoglobulin-like variable motif containing	Multiple_Complex
TC1100012583.hg.1	10.94	11.52	12.08	12.64	3.88e-05	0.001	BLID; MIR100HG	BH3-like motif containing, cell death inducer; mir-100-let-7a-2 cluster host gene	Multiple_Complex
TC1500008328.hg.1	9.13	9.16	8.78	7.17	4.62e-05	0.0011	BLM	Bloom syndrome, RecQ helicase-like	Multiple_Complex
TC1200012642.hg.1	10.07	10.24	10.68	10.53	0.008	0.0332	BLOC1S1-RDH5; RP11-644F5.10	BLOC1S1-RDH5 readthrough; Uncharacterized protein [Source:UniProtKB/TrEMBL;Acc:F8VNQ1]	Multiple_Complex
TC1000011606.hg.1	10.48	9.98	9.68	8.48	1.86e-05	0.0007	BLOC1S2	biogenesis of lysosomal organelles complex-1, subunit 2	Multiple_Complex
TC1900011767.hg.1	9.52	9.65	9.93	10.56	0.0012	0.0086	BLOC1S3	biogenesis of lysosomal organelles complex-1, subunit 3	Multiple_Complex
TC0400006699.hg.1	8.75	9.12	9.3	9.86	0.0029	0.0158	BLOC1S4	biogenesis of lysosomal organelles complex-1, subunit 4, cappuccino	Coding
TC0700007352.hg.1	10.86	11.13	11.3	11.02	0.0414	0.1098	BLVRA	biliverdin reductase A	Multiple_Complex
TC2000006642.hg.1	7.97	7.95	8.56	9.16	0.0008	0.0062	BMP2	bone morphogenetic protein 2	Coding
TC0400007938.hg.1	12.63	12.13	12.07	11.76	0.0021	0.0129	BMP2K	BMP2 inducible kinase	Multiple_Complex
TC0400007962.hg.1	7.39	8.6	10.33	11.25	1.69e-07	7.25e-05	BMP3	bone morphogenetic protein 3	Coding
TC1400009214.hg.1	7.68	6.88	6.17	5.73	0.0041	0.0205	BMP4	bone morphogenetic protein 4	Multiple_Complex
TC0600006873.hg.1	8.38	8.78	8.86	9.55	0.0003	0.0034	BMP6	bone morphogenetic protein 6	Multiple_Complex
TC0100013804.hg.1	4.29	3.75	4.04	3.85	0.0215	0.0682	BMP8B	bone morphogenetic protein 8b	Coding
TC0700007149.hg.1	5.91	5.6	5.75	5.22	0.0238	0.0735	BMPER	BMP binding endothelial regulator	Multiple_Complex
TC1000007396.hg.1	12.8	12.6	12.52	12.16	0.0031	0.0165	BMS1	BMS1 ribosome biogenesis factor	Multiple_Complex
TC1500010261.hg.1	5.7	5.51	4.95	5.04	0.0013	0.0088	BNC1	basonuclin 1	Coding
TC0900009606.hg.1	10.9	10.26	9.91	9.54	0.0001	0.0018	BNC2	basonuclin 2	Multiple_Complex
TC0500009490.hg.1	7.63	7.4	7.06	6.94	0.0167	0.0566	BNIP1	BCL2/adenovirus E1B 19kDa interacting protein 1	Coding
TC1000012329.hg.1	12.63	14.44	13.96	14.76	2.27e-06	0.0002	BNIP3	BCL2/adenovirus E1B 19kDa interacting protein 3	Multiple_Complex
TC0800007080.hg.1	12.52	13.62	13.22	14.11	1.16e-05	0.0006	BNIP3L	BCL2/adenovirus E1B 19kDa interacting protein 3-like	Multiple_Complex
TC0200015352.hg.1	4.26	4.16	4.08	3.8	0.0479	0.1215	BOLL	boule homolog, RNA binding protein	Multiple_Complex
TC0800012202.hg.1	15.44	15.47	15.42	15.04	0.0106	0.0404	BOP1; MIR7112	block of proliferation 1; microRNA 7112	Multiple_Complex
TC1300007483.hg.1	8.98	8.57	7.87	7.59	8.54e-05	0.0016	BORA	bora, aurora kinase A activator	Multiple_Complex
TC1200006874.hg.1	7.35	7.06	7.68	7.9	0.004	0.0201	BORCS5	BLOC-1 related complex subunit 5	Multiple_Complex
TC1000012495.hg.1	8.66	8.19	8.21	7.61	0.0056	0.0255	BORCS7	BLOC-1 related complex subunit 7	Multiple_Complex
TC1900010045.hg.1	10.74	10.52	10.46	9.87	0.0007	0.0057	BORCS8; MEF2B; MEF2BNB-MEF2B	BLOC-1 related complex subunit 8; myocyte enhancer factor 2B; MEF2BNB-MEF2B readthrough	Multiple_Complex
TC0700009232.hg.1	10.37	10.18	9.95	9.85	0.0065	0.0283	BPGM	2,3-bisphosphoglycerate mutase	Coding
TC0600006659.hg.1	7.28	8.11	7.96	8.42	0.0003	0.0031	BPHL	biphenyl hydrolase-like (serine hydrolase)	Multiple_Complex
TC2000007148.hg.1	2.89	3.47	2.96	3.07	0.0125	0.0459	BPIFA3	BPI fold containing family A, member 3	Multiple_Complex
TC0100017368.hg.1	12.14	12.49	12.28	12.54	0.0376	0.1025	BPNT1	3(2), 5-bisphosphate nucleotidase 1	Multiple_Complex
TC0700013629.hg.1	9.97	9.7	9.95	10.36	0.0044	0.0215	BRAF	B-Raf proto-oncogene, serine/threonine kinase	Multiple_Complex
TC1700010763.hg.1	8.83	8.57	8.41	7.07	1.91e-05	0.0007	BRCA1	breast cancer 1, early onset	Multiple_Complex
TC1300006802.hg.1	9.65	8.82	9.12	8.36	0.0013	0.0093	BRCA2	breast cancer 2, early onset	Multiple_Complex
TC0X00011334.hg.1	13	12.98	12.73	11.97	5.21e-05	0.0012	BRCC3	BRCA1/BRCA2-containing complex subunit 3	Multiple_Complex
TC0600007675.hg.1	12.28	12.46	12.64	12.91	0.0056	0.0256	BRD2	bromodomain containing 2	Multiple_Complex
TC1600010262.hg.1	11.94	11.92	11.92	11.47	0.0244	0.0748	BRD7	bromodomain containing 7	Multiple_Complex
TC0500012162.hg.1	10.65	10.55	10.42	10.2	0.0435	0.1136	BRD8	bromodomain containing 8	Multiple_Complex
TC0200016421.hg.1	11.87	12.13	12.22	12.37	0.0302	0.0874	BRE	brain and reproductive organ-expressed (TNFRSF1A modulator)	Multiple_Complex
TC1400010411.hg.1	9.94	9.85	9.75	9.17	0.0025	0.0143	BRF1	BRF1, RNA polymerase III transcription initiation factor 90 kDa subunit	Multiple_Complex
TC0700013405.hg.1	9.02	8.94	9.22	9.62	0.0029	0.016	BRI3	brain protein I3	Multiple_Complex
TC1200009300.hg.1	11.33	11.3	11.16	10.45	0.0002	0.0027	BRI3BP	BRI3 binding protein	Multiple_Complex
TC1700011364.hg.1	10.54	9.98	9.79	8.73	0.0002	0.0027	BRIP1	BRCA1 interacting protein C-terminal helicase 1	Multiple_Complex
TC0500007122.hg.1	14.4	14.48	14.34	13.92	0.0138	0.0496	BRIX1	BRX1, biogenesis of ribosomes	Multiple_Complex
TC1100011284.hg.1	9.87	9.78	9.28	7.85	6.9e-06	0.0004	BRMS1	breast cancer metastasis suppressor 1	Multiple_Complex
TC1400006913.hg.1	9.57	9.48	8.83	8.93	0.0007	0.0058	BRMS1L	breast cancer metastasis-suppressor 1-like	Multiple_Complex
TC1900008902.hg.1	3.02	3.53	3.44	3.44	0.0103	0.0399	BRSK1	BR serine/threonine kinase 1	Multiple_Complex
TC2100008165.hg.1	9.73	9.94	10.64	10.78	0.0002	0.0023	BRWD1	bromodomain and WD repeat domain containing 1	Multiple_Complex
TC0X00010169.hg.1	9.57	9.7	10.24	10.47	0.0004	0.0039	BRWD3	bromodomain and WD repeat domain containing 3	Multiple_Complex
TC0100013611.hg.1	9.69	9.7	9.73	10.27	0.0102	0.0395	BSDC1	BSD domain containing 1	Multiple_Complex
TC1900009970.hg.1	2.41	2.3	2.6	6.1	1.51e-07	6.86e-05	BST2	bone marrow stromal cell antigen 2	Multiple_Complex
TC1000008452.hg.1	10.31	9.86	10.25	10.49	0.0031	0.0165	BTAF1	BTAF1 RNA polymerase II, B-TFIID transcription factor-associated, 170kDa	Multiple_Complex
TC1500010256.hg.1	14.06	13.86	13.67	13.72	0.0212	0.0676	BTBD1	BTB (POZ) domain containing 1	Multiple_Complex
TC1100010156.hg.1	9.9	9.61	9.35	9.04	0.002	0.0125	BTBD10	BTB (POZ) domain containing 10	Multiple_Complex
TC1700011687.hg.1	3.15	2.96	3.04	3.49	0.0266	0.0798	BTBD17	BTB (POZ) domain containing 17	Coding
TC1900009198.hg.1	12.72	13.08	12.95	13.15	0.0351	0.0975	BTBD2	BTB (POZ) domain containing 2	Multiple_Complex
TC1400008476.hg.1	10.71	10.69	10.19	9.93	0.0007	0.0057	BTBD6	BTB (POZ) domain containing 6	Multiple_Complex
TC1400010022.hg.1	12.34	12.16	12.16	11.72	0.0165	0.0563	BTBD7	BTB (POZ) domain containing 7	Multiple_Complex
TC0100009032.hg.1	6.92	7.05	7.61	7.73	0.003	0.0163	BTBD8	BTB (POZ) domain containing 8	Multiple_Complex
TC0300006719.hg.1	8.65	9.04	9.54	10	7.84e-05	0.0015	BTD	biotinidase	Multiple_Complex
TC0500007772.hg.1	15.01	15.09	15.12	15.48	0.0085	0.0344	BTF3	basic transcription factor 3	Multiple_Complex
TC1200011506.hg.1	7.15	6.93	6.98	6.24	0.0239	0.0738	BTG1; LINC01619	B-cell translocation gene 1, anti-proliferative; long intergenic non-protein coding RNA 1619	Multiple_Complex
TC2100007663.hg.1	9.24	9.63	9.65	10.04	0.0042	0.0208	BTG3	BTG family, member 3	Multiple_Complex
TC0600007302.hg.1	9.9	9.96	10.35	11.15	6.65e-05	0.0014	BTN2A2	butyrophilin, subfamily 2, member A2	Multiple_Complex
TC0600007305.hg.1	6.83	6.42	6.95	7.13	0.0069	0.0298	BTN2A3P	butyrophilin, subfamily 2, member A3, pseudogene	Multiple_Complex
TC0600007303.hg.1	8.11	8.54	9.09	9.6	0.0021	0.0128	BTN3A1	butyrophilin, subfamily 3, member A1	Multiple_Complex
TC0600007301.hg.1	9.37	10.06	10.9	11.51	9.06e-06	0.0005	BTN3A2	butyrophilin, subfamily 3, member A2	Multiple_Complex
TC0600007306.hg.1	8.88	9.58	10.07	10.67	0.0002	0.0027	BTN3A3	butyrophilin, subfamily 3, member A3	Multiple_Complex
TC0500009743.hg.1	6.39	6.93	6.56	6.97	0.0312	0.0895	BTNL8	butyrophilin-like 8	Multiple_Complex
TC0200013878.hg.1	12.87	12.54	12.06	11.41	8.36e-05	0.0016	BUB1	BUB1 mitotic checkpoint serine/threonine kinase	Multiple_Complex
TC1500010715.hg.1	13.13	12.97	12.87	12.1	0.0002	0.003	BUB1B	BUB1 mitotic checkpoint serine/threonine kinase B	Multiple_Complex
TC1000009172.hg.1	14.62	14.47	14.37	14.19	0.0182	0.0604	BUB3	BUB3 mitotic checkpoint protein	Multiple_Complex
TC0700008494.hg.1	10.84	10.7	10.63	10.35	0.049	0.1235	BUD31	BUD31 homolog	Multiple_Complex
TC0600008027.hg.1	11.15	10.89	10.75	10.33	0.0145	0.0514	BYSL	bystin-like	Multiple_Complex
TC0200016591.hg.1	15.11	15.24	14.97	14.6	0.0022	0.0129	BZW1	basic leucine zipper and W2 domains 1	Multiple_Complex
TC1000010482.hg.1	5.81	6.2	6.02	9.35	4.49e-07	0.0001	C10orf10	chromosome 10 open reading frame 10	Multiple_Complex
TC1000008099.hg.1	5.93	8.16	9.42	9.9	1.48e-07	6.86e-05	C10orf11	chromosome 10 open reading frame 11	Multiple_Complex
TC1000010593.hg.1	5.64	6.13	5.72	5.51	0.0058	0.0264	C10orf128	chromosome 10 open reading frame 128	Multiple_Complex
TC1000010956.hg.1	5.58	4.9	5.13	4.85	0.0051	0.0241	C10orf54	chromosome 10 open reading frame 54	Multiple_Complex
TC1000008582.hg.1	2.96	2.94	2.35	3.21	0.0159	0.0547	C10orf62	chromosome 10 open reading frame 62	Coding
TC1100009040.hg.1	11.88	12.01	12.01	12.63	0.0024	0.0141	C11orf1	chromosome 11 open reading frame 1	Coding
TC1100011375.hg.1	11.92	11.65	11.29	11.18	0.0037	0.019	C11orf24	chromosome 11 open reading frame 24	Multiple_Complex
TC1100009883.hg.1	4.79	4.48	4.6	5.1	0.0038	0.0192	C11orf40	chromosome 11 open reading frame 40	Coding
TC1100006720.hg.1	3.38	3.81	3.3	3.25	0.0495	0.1242	C11orf42	chromosome 11 open reading frame 42	Coding
TC1100008790.hg.1	9.14	9.45	9.45	10.46	2.58e-05	0.0008	C11orf54	chromosome 11 open reading frame 54	Multiple_Complex
TC1100012974.hg.1	13.83	13.68	13.55	13.29	0.0154	0.0534	C11orf58	chromosome 11 open reading frame 58	Multiple_Complex
TC1100012227.hg.1	5.42	4.98	5.91	6.2	0.032	0.0912	C11orf65	chromosome 11 open reading frame 65	Multiple_Complex
TC1100011260.hg.1	10.17	10.3	9.84	10.22	0.0406	0.1085	C11orf68	chromosome 11 open reading frame 68	Multiple_Complex
TC1100008900.hg.1	8.59	7.98	7.47	7.16	0.0003	0.0034	C11orf70	chromosome 11 open reading frame 70	Multiple_Complex
TC1100007307.hg.1	10.46	10.35	10.44	10.96	0.0193	0.0631	C11orf74	chromosome 11 open reading frame 74	Multiple_Complex
TC1100007912.hg.1	8.58	8.3	8.32	7.54	0.0084	0.0341	C11orf84	chromosome 11 open reading frame 84	Multiple_Complex
TC1100013173.hg.1	13.4	13.3	13.07	13.1	0.0467	0.1192	C11orf98; LBHD1	chromosome 11 open reading frame 98; LBH domain containing 1	Multiple_Complex
TC1200008370.hg.1	11.05	10.74	10.7	9.95	0.0004	0.0039	C12orf29	chromosome 12 open reading frame 29	Multiple_Complex
TC1200009672.hg.1	10.87	10.52	9.9	8.66	1.17e-05	0.0006	C12orf4	chromosome 12 open reading frame 4	Multiple_Complex
TC1200011741.hg.1	4.45	4.69	4.76	4.38	0.0269	0.0805	C12orf42	chromosome 12 open reading frame 42	Multiple_Complex
TC1200012189.hg.1	8.84	8.57	8.15	7.77	0.0001	0.002	C12orf43	chromosome 12 open reading frame 43	Multiple_Complex
TC1200008703.hg.1	11.01	10.75	10.59	10.5	0.0113	0.0426	C12orf45	chromosome 12 open reading frame 45	Multiple_Complex
TC1200012068.hg.1	10.78	10.38	10.02	9.93	0.0075	0.0317	C12orf49	chromosome 12 open reading frame 49	Multiple_Complex
TC1200006656.hg.1	9.73	10.61	10.25	10.89	0.0002	0.003	C12orf57; RNU7-1	chromosome 12 open reading frame 57; RNA, U7 small nuclear 1	Multiple_Complex
TC1200006948.hg.1	6.48	6.07	6.4	5.89	0.0024	0.0141	C12orf60	chromosome 12 open reading frame 60	Multiple_Complex
TC1200011081.hg.1	9.27	9.56	9.26	9.59	0.0489	0.1232	C12orf66	chromosome 12 open reading frame 66	Multiple_Complex
TC1200012836.hg.1	10.56	10.68	10.98	11.2	0.0069	0.0298	C12orf73	chromosome 12 open reading frame 73	Multiple_Complex
TC1200012700.hg.1	13.79	13.43	12.81	12.08	6.84e-06	0.0004	C12orf75	chromosome 12 open reading frame 75	Multiple_Complex
TC1200011894.hg.1	7.08	7.34	7.97	8.29	0.0025	0.0143	C12orf76	chromosome 12 open reading frame 76	Multiple_Complex
TC1200010149.hg.1	3.1	3.77	3.86	3.41	0.0364	0.1001	C12orf77	chromosome 12 open reading frame 77	Multiple_Complex
TC1400009732.hg.1	14.21	14.42	14.83	14.86	0.0016	0.0104	C14orf1	chromosome 14 open reading frame 1	Multiple_Complex
TC1400010020.hg.1	10.44	10.48	10.18	9.71	0.0029	0.016	C14orf142	chromosome 14 open reading frame 142	Coding
TC1400007639.hg.1	9.69	9.63	9.3	8.6	0.0023	0.0136	C14orf169	chromosome 14 open reading frame 169	Multiple_Complex
TC1400007029.hg.1	6.72	6.74	7.13	7.95	0.001	0.0077	C14orf28	chromosome 14 open reading frame 28	Multiple_Complex
TC1400010754.hg.1	6.33	6.26	7.47	7.89	0.0005	0.005	C14orf37	chromosome 14 open reading frame 37	Multiple_Complex
TC1400010705.hg.1	8.39	8.3	8.18	7.13	0.0004	0.0043	C14orf80	chromosome 14 open reading frame 80	Multiple_Complex
TC1500007874.hg.1	7.65	7.53	7.25	7.79	0.0133	0.0483	C15orf39	chromosome 15 open reading frame 39	Coding
TC1500006870.hg.1	10.56	10.39	10.29	9.85	0.0135	0.0487	C15orf41	chromosome 15 open reading frame 41	Multiple_Complex
TC1600008963.hg.1	12.65	12.98	13.13	13.57	0.0004	0.0039	C16orf13	chromosome 16 open reading frame 13	Multiple_Complex
TC1600011358.hg.1	7.34	7.19	6.96	7.49	0.0346	0.0964	C16orf45	chromosome 16 open reading frame 45	Multiple_Complex
TC1600010028.hg.1	10.93	11.05	11.74	13.18	1.92e-05	0.0007	C16orf58	chromosome 16 open reading frame 58	Multiple_Complex
TC1600006614.hg.1	6.38	6.05	6.28	5.37	0.0143	0.0508	C16orf59	chromosome 16 open reading frame 59	Multiple_Complex
TC1600007113.hg.1	7.35	7.28	6.7	6.86	0.0448	0.1157	C16orf62	chromosome 16 open reading frame 62	Multiple_Complex
TC1600008144.hg.1	12	11.84	11.44	11.31	0.0009	0.0072	C16orf70	chromosome 16 open reading frame 70	Multiple_Complex
TC1600006754.hg.1	4.14	4.06	3.5	4.02	0.0119	0.0442	C16orf71	chromosome 16 open reading frame 71	Multiple_Complex
TC1600006842.hg.1	11.9	11.83	11.57	11.5	0.0195	0.0636	C16orf72	chromosome 16 open reading frame 72	Multiple_Complex
TC1600011575.hg.1	7.57	7.56	6.72	6.28	0.0018	0.0116	C16orf74	chromosome 16 open reading frame 74	Multiple_Complex
TC1700010101.hg.1	8.87	8.25	8.25	8.15	0.0006	0.0054	C17orf51	chromosome 17 open reading frame 51	Multiple_Complex
TC1700011547.hg.1	8.51	9.04	9.43	10.09	0.0003	0.0037	C17orf58	chromosome 17 open reading frame 58	Multiple_Complex
TC1700012126.hg.1	11.27	11.47	11.4	10.98	0.0292	0.0853	C17orf62	chromosome 17 open reading frame 62	Multiple_Complex
TC1700008820.hg.1	10.88	10.73	10.89	10.36	0.0069	0.0298	C17orf80	chromosome 17 open reading frame 80	Multiple_Complex
TC1700009162.hg.1	12.31	12.19	12.1	11.53	0.0045	0.0218	C17orf89	chromosome 17 open reading frame 89	Multiple_Complex
TC1700010534.hg.1	4.37	4.55	4.06	4.15	0.0347	0.0966	C17orf96	chromosome 17 open reading frame 96	Multiple_Complex
TC1700006449.hg.1	6.02	5.5	5.87	5.31	0.0371	0.1015	C17orf97	chromosome 17 open reading frame 97	Multiple_Complex
TC1800007089.hg.1	8.89	8.69	8.47	8.79	0.021	0.0672	C18orf21	chromosome 18 open reading frame 21	Multiple_Complex
TC1800007218.hg.1	10.15	9.87	9.69	9.38	0.0152	0.0532	C18orf25	chromosome 18 open reading frame 25	Multiple_Complex
TC1800009284.hg.1	9.52	9.74	9.87	10.17	0.0121	0.0446	C18orf32	chromosome 18 open reading frame 32	Multiple_Complex
TC1800007355.hg.1	10.11	9.68	9.66	9.11	0.0007	0.006	C18orf54	chromosome 18 open reading frame 54	Multiple_Complex
TC1800007673.hg.1	3.57	3.51	3.68	3.9	0.031	0.0891	C18orf63	chromosome 18 open reading frame 63	Coding
TC1900006525.hg.1	10.42	10.7	10.53	10.84	0.0477	0.121	C19orf24	chromosome 19 open reading frame 24	Multiple_Complex
TC1900011726.hg.1	11.54	11.28	11.28	11.93	0.001	0.0074	C19orf33	chromosome 19 open reading frame 33	Multiple_Complex
TC1900007279.hg.1	8.24	8.3	8.58	8.86	0.0085	0.0347	C19orf44	chromosome 19 open reading frame 44	Multiple_Complex
TC1900010701.hg.1	8.65	8.66	8.29	7.67	0.0058	0.0262	C19orf47	chromosome 19 open reading frame 47	Multiple_Complex
TC1900011221.hg.1	10.36	10.27	10.71	10.85	0.0465	0.1189	C19orf48; SNORD88B; SNORD88C	chromosome 19 open reading frame 48; small nucleolar RNA, C/D box 88B; small nucleolar RNA, C/D box 88C	Multiple_Complex
TC1900007004.hg.1	7.53	7.49	7.63	7.22	0.0446	0.1155	C19orf52	chromosome 19 open reading frame 52	Multiple_Complex
TC1900007398.hg.1	8.84	9.3	9.18	8.73	0.0435	0.1136	C19orf60	chromosome 19 open reading frame 60	Multiple_Complex
TC1900006968.hg.1	6.8	7.14	7.25	7.56	0.0213	0.0678	C19orf66	chromosome 19 open reading frame 66	Multiple_Complex
TC1900009394.hg.1	11.54	11.89	12.2	12.78	0.0002	0.0028	C19orf70	chromosome 19 open reading frame 70	Multiple_Complex
TC1900011124.hg.1	4.67	4.71	5.13	4.94	0.039	0.1052	C19orf73	chromosome 19 open reading frame 73	Coding
TC0100011153.hg.1	10.83	9.64	8.47	8.03	1.25e-05	0.0006	C1orf106	chromosome 1 open reading frame 106	Multiple_Complex
TC0100013751.hg.1	11.44	11.41	11.22	10.95	0.0151	0.0529	C1orf109	chromosome 1 open reading frame 109	Multiple_Complex
TC0100010553.hg.1	9.51	8.93	8.76	7.76	0.0006	0.0052	C1orf112	chromosome 1 open reading frame 112	Multiple_Complex
TC0100017116.hg.1	7.6	7.94	7.29	7.83	0.0094	0.0372	C1orf116	chromosome 1 open reading frame 116	Multiple_Complex
TC0100014226.hg.1	13.91	13.89	14.03	14.36	0.0099	0.0385	C1orf123	chromosome 1 open reading frame 123	Multiple_Complex
TC0100017722.hg.1	10.34	10.25	10.27	9.39	0.0017	0.0109	C1orf131	chromosome 1 open reading frame 131	Multiple_Complex
TC0100017597.hg.1	3.97	4.18	4.36	4.7	0.0344	0.0961	C1orf145	chromosome 1 open reading frame 145	Multiple_Complex
TC0100009417.hg.1	4.17	3.85	4.36	4.56	0.0198	0.0643	C1orf162	chromosome 1 open reading frame 162	Multiple_Complex
TC0100012604.hg.1	10.52	10.31	10.19	9.64	0.0013	0.0091	C1orf174	chromosome 1 open reading frame 174	Multiple_Complex
TC0100015186.hg.1	3.8	4.39	4.15	4.23	0.0307	0.0885	C1orf194	chromosome 1 open reading frame 194	Multiple_Complex
TC0100018513.hg.1	5.01	5.2	5.29	5.95	0.0006	0.0056	C1orf204	chromosome 1 open reading frame 204	Multiple_Complex
TC0100010887.hg.1	9.82	9.88	10.33	10.6	0.0016	0.0103	C1orf21	chromosome 1 open reading frame 21	Multiple_Complex
TC0100015902.hg.1	14.27	14.57	14.67	14.84	0.0046	0.0224	C1orf43	chromosome 1 open reading frame 43	Multiple_Complex
TC0100018221.hg.1	8.51	8.32	8.34	8.89	0.0334	0.094	C1orf50	chromosome 1 open reading frame 50	Multiple_Complex
TC0100014774.hg.1	10.4	10.54	10.72	11.3	0.0013	0.0091	C1orf52	chromosome 1 open reading frame 52	Multiple_Complex
TC0100009899.hg.1	6.53	6.65	7.17	8.49	0.0019	0.0119	C1orf54	chromosome 1 open reading frame 54	Multiple_Complex
TC0100009937.hg.1	8.05	8.1	8.04	8.56	0.0484	0.1224	C1orf56	chromosome 1 open reading frame 56	Multiple_Complex
TC0100010003.hg.1	4.77	4.7	4.86	4.28	0.0048	0.023	C1orf68	chromosome 1 open reading frame 68	Multiple_Complex
TC0100007739.hg.1	8.48	9.09	8.68	8.38	0.0313	0.0896	C1orf94	chromosome 1 open reading frame 94	Multiple_Complex
TC1700012341.hg.1	14.59	14.6	14.54	14.04	0.002	0.0123	C1QBP	complement component 1, q subcomponent binding protein	Multiple_Complex
TC0100007291.hg.1	4.89	5.21	4.7	4.7	0.0206	0.0662	C1QC	complement component 1, q subcomponent, C chain	Coding
TC1700010856.hg.1	11.64	12.53	12.12	13.86	0.0001	0.0022	C1QL1	complement component 1, q subcomponent-like 1	Coding
TC0200014024.hg.1	5.4	5.53	5.33	5.96	0.0431	0.113	C1QL2	complement component 1, q subcomponent-like 2	Coding
TC1700009079.hg.1	10.74	10.94	11.5	11.56	0.0002	0.003	C1QTNF1	C1q and tumor necrosis factor related protein 1	Multiple_Complex
TC0500013298.hg.1	4.16	4.25	4.54	5.03	0.0168	0.0571	C1QTNF3	C1q and tumor necrosis factor related protein 3	Multiple_Complex
TC2200009345.hg.1	4.47	4.97	4.97	5.09	0.0111	0.0419	C1QTNF6	C1q and tumor necrosis factor related protein 6	Multiple_Complex
TC1300008342.hg.1	8.35	8.46	8.8	8.64	0.0253	0.0769	C1QTNF9B	C1q and tumor necrosis factor related protein 9B	Multiple_Complex
TC1300006599.hg.1	7.16	6.68	6.78	6	0.0053	0.0246	C1QTNF9B-AS1	C1QTNF9B antisense RNA 1	Multiple_Complex
TC2000008218.hg.1	8.04	7.94	8.69	9	0.004	0.0202	C20orf194	chromosome 20 open reading frame 194	Multiple_Complex
TC2000009915.hg.1	14.42	14.19	14.01	13.14	2.93e-05	0.0009	C20orf24	chromosome 20 open reading frame 24	Multiple_Complex
TC2000008230.hg.1	12.43	12.49	12.4	11.94	0.009	0.0361	C20orf27	chromosome 20 open reading frame 27	Multiple_Complex
TC2000008121.hg.1	5.94	6.36	6.89	7.13	0.0002	0.0025	C20orf96	chromosome 20 open reading frame 96	Multiple_Complex
TC2100007342.hg.1	10.38	10.83	11.1	11.36	0.0003	0.0034	C21orf33	chromosome 21 open reading frame 33	Multiple_Complex
TC2100008537.hg.1	10.01	10.38	10.74	11.22	0.0004	0.0039	C21orf33	chromosome 21 open reading frame 33	Multiple_Complex
TC2100007668.hg.1	9.53	9.06	9.06	8.84	0.0409	0.1091	C21orf91; C21orf91-OT1	chromosome 21 open reading frame 91; C21orf91 overlapping transcript 1	Multiple_Complex
TC2200008675.hg.1	4.44	3.95	4.15	4.44	0.0221	0.0696	C22orf23	chromosome 22 open reading frame 23	Coding
TC2200008495.hg.1	6.54	6.36	5.6	5.24	0.0058	0.0264	C22orf24	chromosome 22 open reading frame 24	Multiple_Complex
TC2200007998.hg.1	6.31	6.2	6.01	5.53	0.0274	0.0817	C22orf29; GNB1L	chromosome 22 open reading frame 29; guanine nucleotide binding protein (G protein), beta polypeptide 1-like	Multiple_Complex
TC2200008500.hg.1	4.72	5.08	4.68	4.51	0.0118	0.044	C22orf42	chromosome 22 open reading frame 42	Multiple_Complex
TC2100008229.hg.1	11.13	11.53	11.83	11.78	0.0021	0.0128	C2CD2	C2 calcium-dependent domain containing 2	Multiple_Complex
TC1100011606.hg.1	8.88	8.78	8.45	7.92	0.0006	0.0051	C2CD3	C2 calcium-dependent domain containing 3	Multiple_Complex
TC1500007463.hg.1	4.43	4.24	5.3	5.79	0.0108	0.0411	C2CD4A	C2 calcium-dependent domain containing 4A	Coding
TC0200008749.hg.1	4.72	4.17	4.47	3.9	0.0007	0.0062	C2orf40	chromosome 2 open reading frame 40	Multiple_Complex
TC0200011972.hg.1	9.7	9.45	9.2	8.63	0.0002	0.003	C2orf44	chromosome 2 open reading frame 44	Coding
TC0200016590.hg.1	11.5	11.27	11.19	10.74	0.0029	0.0158	C2orf47	chromosome 2 open reading frame 47	Multiple_Complex
TC0200016660.hg.1	6.09	5.33	6.37	6.85	0.0062	0.0274	C2orf61	chromosome 2 open reading frame 61	NonCoding
TC0200013284.hg.1	8.06	8.42	8.73	8.88	0.0022	0.0132	C2orf68	chromosome 2 open reading frame 68	Multiple_Complex
TC0200016589.hg.1	9.26	9.07	8.69	8.2	0.0002	0.0024	C2orf69	chromosome 2 open reading frame 69	Multiple_Complex
TC0200015929.hg.1	4.52	4.33	4.64	4.16	0.0322	0.0916	C2orf83	chromosome 2 open reading frame 83	Multiple_Complex
TC1900009443.hg.1	3.91	4.12	3.7	4.9	0.0063	0.0277	C3	complement component 3	Multiple_Complex
TC0300007657.hg.1	8.3	7.93	7.74	6.74	0.0003	0.0032	C3orf14	chromosome 3 open reading frame 14	Multiple_Complex
TC0300011119.hg.1	6.95	7.06	6.62	6.28	0.0233	0.0724	C3orf18	chromosome 3 open reading frame 18	Multiple_Complex
TC0300006688.hg.1	3.83	3.63	3.62	4.35	0.0013	0.009	C3orf20	chromosome 3 open reading frame 20	Multiple_Complex
TC0300007050.hg.1	4.63	4.34	5.15	6.15	0.0022	0.0131	C3orf35	chromosome 3 open reading frame 35	Multiple_Complex
TC0300008018.hg.1	8.87	8.64	8.47	8.13	0.0027	0.0152	C3orf38	chromosome 3 open reading frame 38	Multiple_Complex
TC0300007677.hg.1	3.56	3.75	3.97	4.49	0.0495	0.1242	C3orf49	chromosome 3 open reading frame 49	Multiple_Complex
TC0300008336.hg.1	7.29	6.55	6.85	6.1	0.0004	0.0039	C3orf52	chromosome 3 open reading frame 52	Multiple_Complex
TC0300009238.hg.1	3.45	3.75	3.81	3.33	0.0066	0.0288	C3orf79	chromosome 3 open reading frame 79	Multiple_Complex
TC0400012821.hg.1	4.62	4.2	3.99	4.6	0.0381	0.1036	C4orf22	chromosome 4 open reading frame 22	Multiple_Complex
TC0400012386.hg.1	9.8	10.02	9.74	9.04	0.0003	0.0033	C4orf27	chromosome 4 open reading frame 27	Multiple_Complex
TC0400011705.hg.1	9.56	10.32	10.22	11.42	0.0002	0.0024	C4orf3	chromosome 4 open reading frame 3	Multiple_Complex
TC0400008424.hg.1	12.8	13.01	13.4	13.42	0.0043	0.0211	C4orf32	chromosome 4 open reading frame 32	Coding
TC0400012251.hg.1	12.06	11.86	11.52	10.93	9.49e-05	0.0017	C4orf46	chromosome 4 open reading frame 46	Multiple_Complex
TC0400009526.hg.1	5.6	6.31	6.22	7.51	0.0001	0.0018	C4orf47	chromosome 4 open reading frame 47	Multiple_Complex
TC0900011394.hg.1	8.98	9.62	8.58	7.29	2.4e-06	0.0002	C5	complement component 5	Multiple_Complex
TC1900011770.hg.1	4.72	4.24	4.99	4.71	0.0026	0.0147	C5AR1	complement component 5a receptor 1	Multiple_Complex
TC0500007048.hg.1	10.77	10.3	10.11	9.48	0.0024	0.0138	C5orf22	chromosome 5 open reading frame 22	Multiple_Complex
TC0500010640.hg.1	10.55	10.07	10.3	10.45	0.0409	0.109	C5orf28	chromosome 5 open reading frame 28	Multiple_Complex
TC0500010641.hg.1	8.52	8.11	7.59	6.83	0.0006	0.0054	C5orf34	chromosome 5 open reading frame 34	Multiple_Complex
TC0500010511.hg.1	7.75	7.02	7	6.46	0.0064	0.028	C5orf42	chromosome 5 open reading frame 42	Multiple_Complex
TC0500013425.hg.1	6.76	6.8	7.28	7.1	0.046	0.118	C5orf45	chromosome 5 open reading frame 45	Multiple_Complex
TC0500012394.hg.1	9.12	8.38	7.46	6.85	0.0001	0.0021	C5orf46	chromosome 5 open reading frame 46	Multiple_Complex
TC0500009221.hg.1	2.52	3	3.08	2.98	0.0271	0.0809	C5orf52	chromosome 5 open reading frame 52	Coding
TC0500009392.hg.1	4.89	4.15	5	4.41	0.0171	0.0576	C5orf58	chromosome 5 open reading frame 58	Multiple_Complex
TC0500011943.hg.1	7.22	7.08	7.63	7.53	0.0294	0.0856	C5orf63	chromosome 5 open reading frame 63	Multiple_Complex
TC0600011487.hg.1	4.39	4.08	4.05	3.85	0.0228	0.0713	C6orf10	chromosome 6 open reading frame 10	Coding
TC0600013852.hg.1	4.72	4.72	5.01	3.96	0.0368	0.1009	C6orf118	chromosome 6 open reading frame 118	Multiple_Complex
TC0600011817.hg.1	7.9	7.38	7.12	6.74	0.0142	0.0505	C6orf132	chromosome 6 open reading frame 132	Multiple_Complex
TC0600008212.hg.1	8.7	8.69	9.42	9.87	0.0029	0.0161	C6orf141	chromosome 6 open reading frame 141	Multiple_Complex
TC0600007617.hg.1	11.88	11.94	11.91	12.78	0.0003	0.0035	C6orf48; SNORD52; SNORD48	chromosome 6 open reading frame 48; small nucleolar RNA, C/D box 52; small nucleolar RNA, C/D box 48	Multiple_Complex
TC0600011071.hg.1	14.47	14.25	14.16	14.08	0.0439	0.1143	C6orf62	chromosome 6 open reading frame 62	Multiple_Complex
TC0700013543.hg.1	9.32	9.44	9.3	8.55	0.0004	0.004	C7orf25	chromosome 7 open reading frame 25	Coding
TC0700006650.hg.1	9.21	8.58	8.4	7.75	0.0006	0.0055	C7orf26	chromosome 7 open reading frame 26	Multiple_Complex
TC0700012695.hg.1	11.94	11.91	11.56	10.98	0.0002	0.0023	C7orf49	chromosome 7 open reading frame 49	Multiple_Complex
TC0700009337.hg.1	11.97	12.1	11.92	11.5	0.0043	0.0212	C7orf55-LUC7L2; LUC7L2; C7orf55	C7orf55-LUC7L2 readthrough; LUC7-like 2 pre-mRNA splicing factor; chromosome 7 open reading frame 55	Multiple_Complex
TC0700007467.hg.1	3.31	3.33	4.14	4.46	0.0008	0.0063	C7orf65	chromosome 7 open reading frame 65	Multiple_Complex
TC0800007579.hg.1	4.14	4.53	4.74	5.17	0.0075	0.0315	C8orf22	chromosome 8 open reading frame 22	Coding
TC0800009301.hg.1	11.82	11.89	11.86	12.21	0.0257	0.0779	C8orf33	chromosome 8 open reading frame 33	Multiple_Complex
TC0800007389.hg.1	4.38	3.83	4.55	4.98	0.0038	0.0194	C8orf4	chromosome 8 open reading frame 4	Coding
TC0800012309.hg.1	4.65	5.21	5.15	4.99	0.0382	0.1036	C8orf46	chromosome 8 open reading frame 46	Multiple_Complex
TC0800010987.hg.1	9.93	10.37	10.29	10.71	0.0021	0.0126	C8orf59	chromosome 8 open reading frame 59	Multiple_Complex
TC0800012224.hg.1	7.02	7.62	7.63	8.25	0.001	0.0075	C8orf82; LRRC24	chromosome 8 open reading frame 82; leucine rich repeat containing 24	Multiple_Complex
TC0900011938.hg.1	9.3	9.29	9.22	8.36	0.0015	0.0101	C9orf116	chromosome 9 open reading frame 116	Multiple_Complex
TC0900009253.hg.1	10.38	10.25	10.2	9.63	0.0342	0.0955	C9orf142	chromosome 9 open reading frame 142	Multiple_Complex
TC0900011176.hg.1	5.45	5.3	5.88	4.97	0.0388	0.1049	C9orf152	chromosome 9 open reading frame 152	Multiple_Complex
TC0900007854.hg.1	5.39	5.13	4.85	4.77	0.0273	0.0814	C9orf47; S1PR3	chromosome 9 open reading frame 47; sphingosine-1-phosphate receptor 3	Multiple_Complex
TC0900010586.hg.1	10.18	10.01	9.74	9.8	0.0127	0.0463	C9orf64	chromosome 9 open reading frame 64	Multiple_Complex
TC0900011710.hg.1	11.93	11.79	11.46	10.98	0.0006	0.0052	C9orf78	chromosome 9 open reading frame 78	Multiple_Complex
TC0900007547.hg.1	11.32	11.19	11.26	11.89	0.0033	0.0176	C9orf85	chromosome 9 open reading frame 85	Coding
TC0900009040.hg.1	6.34	6.58	6.57	6.97	0.0254	0.0772	C9orf9	chromosome 9 open reading frame 9	Multiple_Complex
TC0800010990.hg.1	4.1	3.81	4.7	4.19	0.0124	0.0457	CA1	carbonic anhydrase I	Multiple_Complex
TC1900011085.hg.1	5.24	5.44	5.69	6.01	0.0137	0.0492	CA11	carbonic anhydrase XI	Multiple_Complex
TC1500009709.hg.1	13.36	13.57	13.77	14.5	9.92e-05	0.0017	CA12	carbonic anhydrase XII	Multiple_Complex
TC0800012323.hg.1	7.09	6.55	6.15	6.02	0.0256	0.0776	CA13	carbonic anhydrase XIII	Multiple_Complex
TC0100009897.hg.1	6.9	7.13	7.54	8.49	9.44e-05	0.0017	CA14	carbonic anhydrase XIV	Multiple_Complex
TC0X00011277.hg.1	12.44	13.2	13.81	14.82	2.66e-06	0.0003	CA5B	carbonic anhydrase VB, mitochondrial	Multiple_Complex
TC0100006761.hg.1	4.39	4.92	4.55	3.82	0.0049	0.0231	CA6	carbonic anhydrase VI	Multiple_Complex
TC0900007094.hg.1	6	9.44	9.25	11.93	2.53e-07	8.09e-05	CA9	carbonic anhydrase IX	Multiple_Complex
TC0200011034.hg.1	12.65	12.44	12.29	12.12	0.0163	0.0556	CAB39	calcium binding protein 39	Multiple_Complex
TC1300008916.hg.1	6.08	6.12	6.26	6.54	0.0204	0.0657	CAB39L	calcium binding protein 39-like	Multiple_Complex
TC1800006882.hg.1	12.14	12.05	11.66	10.74	1.71e-05	0.0007	CABLES1	Cdk5 and Abl enzyme substrate 1	Multiple_Complex
TC2000009748.hg.1	8.09	7.8	7.15	7.06	0.0016	0.0106	CABLES2	Cdk5 and Abl enzyme substrate 2	Multiple_Complex
TC1900011894.hg.1	9.32	9.31	10.25	10.05	0.0011	0.0079	CACNA1A	calcium channel, voltage-dependent, P/Q type, alpha 1A subunit	Multiple_Complex
TC1900011895.hg.1	3.2	3.39	4.19	4.41	4.03e-05	0.001	CACNA1A	calcium channel, voltage-dependent, P/Q type, alpha 1A subunit	Multiple_Complex
TC1600006525.hg.1	5.99	5.85	6.26	6.69	0.0249	0.0761	CACNA1H	calcium channel, voltage-dependent, T type, alpha 1H subunit	Multiple_Complex
TC0700011645.hg.1	9.19	8.86	8.94	8.66	0.0167	0.0567	CACNA2D1	calcium channel, voltage-dependent, alpha 2/delta subunit 1	Multiple_Complex
TC0200014620.hg.1	7.19	7.18	8.28	8.03	0.0003	0.0031	CACNB4	calcium channel, voltage-dependent, beta 4 subunit	Multiple_Complex
TC2200008613.hg.1	2.64	2.25	2.77	2.79	0.0492	0.1238	CACNG2	calcium channel, voltage-dependent, gamma subunit 2	Multiple_Complex
TC1600007251.hg.1	3.88	3.75	4.14	4.35	0.0413	0.1097	CACNG3	calcium channel, voltage-dependent, gamma subunit 3	Coding
TC0100010686.hg.1	13.99	13.89	13.49	12.65	6.07e-05	0.0013	CACYBP	calcyclin binding protein	Multiple_Complex
TC0200007059.hg.1	9.97	10.11	10.46	9.95	0.0194	0.0632	CAD	carbamoyl-phosphate synthetase 2, aspartate transcarbamylase, and dihydroorotase	Multiple_Complex
TC0300007973.hg.1	7.56	7.64	8.83	10.53	2.56e-07	8.09e-05	CADM2	cell adhesion molecule 2	Multiple_Complex
TC1900010855.hg.1	6.61	6.83	7	7.33	0.0055	0.0252	CADM4	cell adhesion molecule 4	Multiple_Complex
TC0700012444.hg.1	9.97	10.22	9.96	9.36	0.0063	0.0279	CADPS2	Ca++-dependent secretion activator 2	Multiple_Complex
TC0600014234.hg.1	3.64	4.23	3.98	3.61	0.0301	0.0873	CAGE1	cancer antigen 1	Multiple_Complex
TC0800011064.hg.1	8.31	7.27	6.63	6.85	0.0009	0.0071	CALB1	calbindin 1	Multiple_Complex
TC1200010812.hg.1	9.21	9.87	10.3	11.02	5.94e-06	0.0004	CALCOCO1	calcium binding and coiled-coil domain 1	Multiple_Complex
TC1700008175.hg.1	12.63	12.55	12.27	12.64	0.0238	0.0735	CALCOCO2	calcium binding and coiled-coil domain 2	Multiple_Complex
TC0200015193.hg.1	3.91	4.91	6.91	7.16	0.0002	0.0028	CALCRL	calcitonin receptor like receptor	Multiple_Complex
TC1400007950.hg.1	15.09	15.16	14.96	14.62	0.0053	0.0245	CALM1	calmodulin 1 (phosphorylase kinase, delta)	Multiple_Complex
TC1900008384.hg.1	12.62	12.81	12.45	12.32	0.0146	0.0517	CALM3	calmodulin 3 (phosphorylase kinase, delta)	Multiple_Complex
TC1500010886.hg.1	10.1	10.35	10.71	11.6	4e-05	0.001	CALML4	calmodulin-like 4	Multiple_Complex
TC1900007108.hg.1	16.47	16.32	16.11	16.09	0.019	0.0622	CALR	calreticulin	Multiple_Complex
TC0700009061.hg.1	15.31	15.05	14.8	15.27	0.0076	0.0321	CALU	calumenin	Multiple_Complex
TC1000006802.hg.1	7.93	7.83	8.2	8.77	0.0017	0.0108	CAMK1D	calcium/calmodulin-dependent protein kinase ID	Multiple_Complex
TC1000006803.hg.1	4.1	4.21	3.89	3.81	0.0474	0.1204	CAMK1D	Memczak2013 ALT_ACCEPTOR, ALT_DONOR, coding, INTERNAL, intronic best transcript NM_020397	NonCoding
TC0700010914.hg.1	4.31	4.28	5.81	7.52	1.89e-06	0.0002	CAMK2B	calcium/calmodulin-dependent protein kinase II beta	Multiple_Complex
TC0400011643.hg.1	12.36	12.57	12.95	13.32	0.0002	0.0029	CAMK2D	calcium/calmodulin-dependent protein kinase II delta	Multiple_Complex
TC1000011040.hg.1	12.66	12.85	12.72	12.4	0.0351	0.0975	CAMK2G	calcium/calmodulin-dependent protein kinase II gamma	Multiple_Complex
TC0100013182.hg.1	5.78	5.86	5.36	5.22	0.0058	0.0263	CAMK2N1	calcium/calmodulin-dependent protein kinase II inhibitor 1	Multiple_Complex
TC0500008309.hg.1	7.23	6.87	6.07	5.71	0.0033	0.0175	CAMK4	calcium/calmodulin-dependent protein kinase IV	Multiple_Complex
TC1200012199.hg.1	10.49	10.88	11.16	11.28	0.0011	0.0082	CAMKK2	calcium/calmodulin-dependent protein kinase kinase 2, beta	Multiple_Complex
TC0500008702.hg.1	10.3	10.21	10.29	11.1	0.0038	0.0193	CAMLG	calcium modulating ligand	Multiple_Complex
TC0100006707.hg.1	12.79	12.89	12.94	13.19	0.0307	0.0885	CAMTA1	calmodulin binding transcription activator 1	Multiple_Complex
TC1700009541.hg.1	9.57	9.52	9.95	9.84	0.0464	0.1186	CAMTA2	calmodulin binding transcription activator 2	Multiple_Complex
TC0500009700.hg.1	14.94	14.93	14.64	14.66	0.0283	0.0835	CANX	calnexin	Multiple_Complex
TC0100007940.hg.1	14.96	14.68	14.55	14.36	0.0048	0.023	CAP1	CAP, adenylate cyclase-associated protein 1 (yeast)	Multiple_Complex
TC0600007087.hg.1	11.79	11.18	10.5	9.64	4.01e-06	0.0003	CAP2	CAP, adenylate cyclase-associated protein, 2 (yeast)	Multiple_Complex
TC0200013265.hg.1	8.78	9.07	8.54	9.06	0.0202	0.0653	CAPG	capping protein (actin filament), gelsolin-like	Multiple_Complex
TC1100008005.hg.1	11.16	11.18	10.91	10.52	0.0057	0.0259	CAPN1	calpain 1, (mu/I) large subunit	Multiple_Complex
TC0600008122.hg.1	6.64	6.76	6.57	6.02	0.041	0.1093	CAPN11	calpain 11	Multiple_Complex
TC0300006702.hg.1	10.73	10.33	10.26	10.05	0.0028	0.0155	CAPN7	calpain 7	Multiple_Complex
TC0100017449.hg.1	6.29	7.2	8.77	8.69	3.31e-06	0.0003	CAPN8	calpain 8	Multiple_Complex
TC1200010265.hg.1	12.56	12.29	13.01	12.83	0.0033	0.0174	CAPRIN2	caprin family member 2	Multiple_Complex
TC0700008878.hg.1	9.46	9.13	9.11	8.91	0.0369	0.1012	CAPZA2	capping protein (actin filament) muscle Z-line, alpha 2	Multiple_Complex
TC0100013134.hg.1	14.47	14.56	14.46	14.19	0.0334	0.094	CAPZB	capping protein (actin filament) muscle Z-line, beta	Multiple_Complex
TC1100013223.hg.1	4.54	4.25	3.79	4.53	0.0126	0.0461	CARD17	caspase recruitment domain family, member 17	Coding
TC0900007977.hg.1	11.02	11.54	11.8	11.58	0.0008	0.0067	CARD19	caspase recruitment domain family, member 19	Multiple_Complex
TC0500007237.hg.1	6.12	5.81	5.78	6.9	0.0003	0.0032	CARD6	caspase recruitment domain family, member 6	Multiple_Complex
TC1600009322.hg.1	8.95	9.85	9.78	9.79	0.0004	0.0038	CARHSP1	calcium regulated heat stable protein 1	Multiple_Complex
TC1600011351.hg.1	7.18	7.03	7.17	7.89	0.0058	0.0264	CARHSP1	Jeck2013 ANTISENSE, CDS, coding, INTERNAL, OVCODE, OVEXON best transcript NM_001042476	NonCoding
TC0900010444.hg.1	11.64	11.22	11.28	11.25	0.0162	0.0555	CARNMT1	carnosine N-methyltransferase 1	Multiple_Complex
TC1100009824.hg.1	11.45	11.31	11.42	11.95	0.008	0.033	CARS	cysteinyl-tRNA synthetase	Multiple_Complex
TC1300009799.hg.1	10.46	10.21	10.15	8.56	0.0001	0.0018	CARS2	cysteinyl-tRNA synthetase 2, mitochondrial (putative)	Multiple_Complex
TC1500006963.hg.1	9.62	9.3	8.83	7.91	0.0002	0.0023	CASC5	cancer susceptibility candidate 5	Multiple_Complex
TC0700008360.hg.1	10.76	10.36	10.59	10.93	0.0296	0.0859	CASD1	CAS1 domain containing 1	Multiple_Complex
TC1700011756.hg.1	9.44	9.33	9.28	8.43	0.0011	0.0081	CASKIN2	CASK interacting protein 2	Multiple_Complex
TC0200010445.hg.1	5.32	5.95	6.16	6.67	0.0024	0.0142	CASP10	caspase 10	Multiple_Complex
TC0700009488.hg.1	13.26	13.36	13.12	12.61	0.0011	0.0082	CASP2	caspase 2	Multiple_Complex
TC0400012618.hg.1	11.63	11.29	10.7	10.42	0.0007	0.0059	CASP3	caspase 3	Multiple_Complex
TC1100012165.hg.1	11.46	11.24	11.46	11.68	0.0386	0.1044	CASP4	caspase 4	Multiple_Complex
TC0400011578.hg.1	10.51	10.11	9.52	9.1	4.15e-05	0.001	CASP6	caspase 6	Multiple_Complex
TC0600008780.hg.1	9.78	9.63	9.44	8.73	0.0058	0.0264	CASP8AP2	caspase 8 associated protein 2	Multiple_Complex
TC0100012849.hg.1	5.88	5.75	5.89	6.34	0.01	0.0389	CASZ1	castor zinc finger 1	Multiple_Complex
TC1100007257.hg.1	11.33	11.7	11.44	12.13	0.0006	0.0052	CAT	catalase	Multiple_Complex
TC1100010513.hg.1	3.64	4.59	3.53	4.26	0.0089	0.0359	CAT	Memczak2013 ANTISENSE, CDS, coding, INTERNAL, UTR3 best transcript NM_001752	NonCoding
TC0200010794.hg.1	3.45	3.19	3.61	3.3	0.0399	0.107	CATIP	ciliogenesis associated TTC17 interacting protein	Multiple_Complex
TC0100007445.hg.1	3.28	3.87	3.32	3.69	0.0149	0.0523	CATSPER4	cation channel, sperm associated 4	Coding
TC0700008873.hg.1	13.92	13.37	12.43	12.29	4.59e-05	0.0011	CAV1	caveolin 1	Multiple_Complex
TC0700008870.hg.1	9.62	9.16	8.77	9.36	0.0223	0.0701	CAV2	caveolin 2	Multiple_Complex
TC0300013784.hg.1	5.45	5.33	5.27	4.92	0.0356	0.0984	CAV3	caveolin 3	Coding
TC2000007157.hg.1	8.86	8.68	8.99	9.73	0.0005	0.0046	CBFA2T2	core-binding factor, runt domain, alpha subunit 2; translocated to, 2	Multiple_Complex
TC1600008141.hg.1	13.93	13.77	13.58	13.27	0.0043	0.021	CBFB	core-binding factor, beta subunit	Multiple_Complex
TC0300011899.hg.1	9.63	9.94	10.1	11.75	1.05e-05	0.0005	CBLB	Cbl proto-oncogene B, E3 ubiquitin protein ligase	Multiple_Complex
TC2100007032.hg.1	10.97	10.97	10.79	10.24	0.009	0.036	CBR1	carbonyl reductase 1	Multiple_Complex
TC2100007037.hg.1	8	8.08	7.87	7.14	0.0034	0.0179	CBR3	carbonyl reductase 3	Multiple_Complex
TC2100008285.hg.1	10.55	10.61	11.06	11.5	0.0021	0.0128	CBS	cystathionine-beta-synthase	Multiple_Complex
TC2100007491.hg.1	9.8	9.92	10.32	10.77	0.0043	0.0212	CBS	cystathionine-beta-synthase	Multiple_Complex
TC0900009346.hg.1	12.72	12.69	12.42	12.38	0.0234	0.0726	CBWD1	COBW domain containing 1	Multiple_Complex
TC0200008971.hg.1	14.29	14.16	13.97	13.81	0.0135	0.0486	CBWD2	COBW domain containing 2	Multiple_Complex
TC0900007475.hg.1	14.21	14.13	13.97	13.8	0.0322	0.0915	CBWD3	COBW domain containing 3	Multiple_Complex
TC0900007435.hg.1	14.76	14.49	14.53	14.25	0.0095	0.0375	CBWD5	COBW domain containing 5	Multiple_Complex
TC1700010979.hg.1	13.3	13.39	13.34	12.86	0.0038	0.0194	CBX1	chromobox homolog 1	Multiple_Complex
TC1700009093.hg.1	9.6	9.86	9.97	10.34	0.0044	0.0214	CBX2	chromobox homolog 2	Multiple_Complex
TC1200010833.hg.1	12.91	12.82	12.97	12.58	0.0273	0.0814	CBX5; MIR3198-2	chromobox homolog 5; microRNA 3198-2	Multiple_Complex
TC2200008719.hg.1	9.19	9.76	9.49	8.74	0.0048	0.0229	CBX6	chromobox homolog 6	Multiple_Complex
TC0100014201.hg.1	7.16	7.28	6.88	6.67	0.0063	0.0278	CC2D1B	coiled-coil and C2 domain containing 1B	Multiple_Complex
TC1000007866.hg.1	12.86	12.71	12.58	12.25	0.004	0.0202	CCAR1; SNORD98	cell division cycle and apoptosis regulator 1; small nucleolar RNA, C/D box 98	Multiple_Complex
TC0900011660.hg.1	8.85	9.44	9.92	10.57	0.0001	0.002	CCBL1	cysteine conjugate-beta lyase, cytoplasmic	Multiple_Complex
TC0100014848.hg.1	9.58	9.75	10.12	10.46	0.0016	0.0103	CCBL2; RBMXL1	cysteine conjugate-beta lyase 2; RNA binding motif protein, X-linked-like 1	Multiple_Complex
TC1800007595.hg.1	6.75	6.75	6.27	7.53	0.0008	0.0064	CCDC102B	coiled-coil domain containing 102B	Multiple_Complex
TC0400008380.hg.1	12.06	11.69	11.46	11.33	0.0037	0.0192	CCDC109B	coiled-coil domain containing 109B	Multiple_Complex
TC0400012640.hg.1	5.69	5.64	5.34	6.2	0.0322	0.0916	CCDC110	coiled-coil domain containing 110	Coding
TC2200006716.hg.1	4.67	5.36	5.12	5.14	0.0375	0.1024	CCDC116	coiled-coil domain containing 116	Coding
TC0200012092.hg.1	5.9	6.02	6.48	6.37	0.0042	0.0209	CCDC121	coiled-coil domain containing 121	Coding
TC0500010998.hg.1	8.68	9.21	9.13	9.4	0.0032	0.0173	CCDC125	coiled-coil domain containing 125	Multiple_Complex
TC0500009787.hg.1	9.49	9.55	9.56	9.81	0.0463	0.1185	CCDC127	coiled-coil domain containing 127	Multiple_Complex
TC0700009065.hg.1	7.5	7.28	6.84	6.26	0.0018	0.0116	CCDC136	coiled-coil domain containing 136	Multiple_Complex
TC1700009186.hg.1	9.13	9.11	9.01	8.42	0.0191	0.0626	CCDC137	coiled-coil domain containing 137	Multiple_Complex
TC0200016504.hg.1	7.79	7.56	7.11	6.65	0.0011	0.0082	CCDC138	coiled-coil domain containing 138	Multiple_Complex
TC0300012216.hg.1	12.37	11.86	12.06	11.97	0.0184	0.0609	CCDC14	coiled-coil domain containing 14	Multiple_Complex
TC0200016753.hg.1	4.69	4.89	5.54	6.05	0.0021	0.0129	CCDC141	coiled-coil domain containing 141	Multiple_Complex
TC0200013106.hg.1	5.75	6.08	6.73	6.86	0.0344	0.096	CCDC142; MRPL53	coiled-coil domain containing 142; mitochondrial ribosomal protein L53	Multiple_Complex
TC1700010068.hg.1	6.27	5.95	6.06	5.62	0.0242	0.0743	CCDC144NL	coiled-coil domain containing 144 family, N-terminal like	Multiple_Complex
TC0700013394.hg.1	3.97	4.91	4.86	5.24	0.0052	0.0243	CCDC146	coiled-coil domain containing 146	Multiple_Complex
TC0400010256.hg.1	6.64	6.45	6.41	7.18	0.0047	0.0225	CCDC149	coiled-coil domain containing 149	Multiple_Complex
TC1100009407.hg.1	7.02	6.38	6.48	6.03	0.003	0.0165	CCDC15	coiled-coil domain containing 15	Multiple_Complex
TC2200007051.hg.1	4.57	4.02	4.1	4.24	0.0385	0.1043	CCDC157	coiled-coil domain containing 157	Multiple_Complex
TC1900011663.hg.1	5.26	5.29	5.99	6.06	0.0077	0.0321	CCDC159	coiled-coil domain containing 159	NonCoding
TC0600011697.hg.1	8.29	8.78	8.8	8.55	0.0117	0.0436	CCDC167	coiled-coil domain containing 167	Coding
TC1300009672.hg.1	4.45	3.8	3.88	3.28	0.0063	0.0279	CCDC168	coiled-coil domain containing 168	Coding
TC1300010031.hg.1	4.39	4.42	4.53	5.39	0.0012	0.0085	CCDC169-SOHLH2	CCDC169-SOHLH2 readthrough	Coding
TC0900006714.hg.1	5.66	5.37	5.04	4.35	0.0001	0.0021	CCDC171	coiled-coil domain containing 171	Multiple_Complex
TC0300006687.hg.1	9.32	8.97	9.01	9.99	0.0008	0.0063	CCDC174	coiled-coil domain containing 174	Multiple_Complex
TC0100009056.hg.1	8.01	7.78	7.5	6.86	0.0019	0.0121	CCDC18	coiled-coil domain containing 18	Multiple_Complex
TC0100016350.hg.1	3.91	3.9	4.43	3.77	0.0234	0.0726	CCDC181	coiled-coil domain containing 181	Multiple_Complex
TC1000011892.hg.1	7.55	7.13	7.1	7.81	0.0008	0.0067	CCDC186; MIR2110	coiled-coil domain containing 186; microRNA 2110	Multiple_Complex
TC0100016214.hg.1	3.97	3.28	3.12	2.99	0.0279	0.0828	CCDC190	coiled-coil domain containing 190	Multiple_Complex
TC0800009968.hg.1	11.4	11.44	11.67	12.05	0.003	0.0162	CCDC25	coiled-coil domain containing 25	Multiple_Complex
TC0100006623.hg.1	3.22	3.61	3.09	2.97	0.0394	0.1059	CCDC27	coiled-coil domain containing 27	Coding
TC0600009622.hg.1	9.03	9.42	9.61	9.56	0.0079	0.0328	CCDC28A	coiled-coil domain containing 28A	Multiple_Complex
TC0100018220.hg.1	3.94	4.29	4.24	4.38	0.0425	0.1119	CCDC30	coiled-coil domain containing 30	Multiple_Complex
TC1100010397.hg.1	11.18	11.13	10.7	9.78	1.46e-05	0.0006	CCDC34	coiled-coil domain containing 34	Multiple_Complex
TC1700012446.hg.1	15.6	15.38	15.32	15.1	0.0096	0.0377	CCDC47	coiled-coil domain containing 47	Multiple_Complex
TC1200009111.hg.1	5.93	6.08	5.05	5.58	0.0067	0.0289	CCDC64	coiled-coil domain containing 64	Multiple_Complex
TC1200007536.hg.1	3.83	3.03	3.11	3.11	0.0316	0.0904	CCDC65	coiled-coil domain containing 65	Multiple_Complex
TC0300007557.hg.1	9.44	9.17	9.14	8.54	0.0032	0.0173	CCDC66	coiled-coil domain containing 66	Multiple_Complex
TC1000007226.hg.1	7.22	7.24	7.28	8.09	0.0035	0.0181	CCDC7	coiled-coil domain containing 7	Multiple_Complex
TC0300011054.hg.1	8.97	9.52	9.74	9.43	0.0008	0.0066	CCDC71	coiled-coil domain containing 71	Coding
TC1100010472.hg.1	4.62	5.03	4.49	5.1	0.0123	0.0455	CCDC73	coiled-coil domain containing 73	Multiple_Complex
TC0200009344.hg.1	6.47	6.47	5.79	5.13	0.0005	0.0048	CCDC74A	coiled-coil domain containing 74A	Multiple_Complex
TC0200014249.hg.1	6.31	6.76	5.66	4.95	7.14e-05	0.0014	CCDC74B	coiled-coil domain containing 74B	Multiple_Complex
TC1200006444.hg.1	9.55	9.28	9.54	8.82	0.0012	0.0087	CCDC77	coiled-coil domain containing 77	Multiple_Complex
TC0300014031.hg.1	9.21	8.77	8.23	8.67	0.0003	0.0033	CCDC80; LINC01279	coiled-coil domain containing 80; long intergenic non-protein coding RNA 1279	Multiple_Complex
TC1100012052.hg.1	10.23	10.03	9.96	9.16	0.0011	0.008	CCDC82	coiled-coil domain containing 82	Multiple_Complex
TC1100008653.hg.1	3.31	3.76	3.89	3.17	0.0225	0.0705	CCDC83	coiled-coil domain containing 83	Multiple_Complex
TSUnmapped00000246.hg.1	8.92	7.92	9.14	7.71	4.45e-05	0.0011	CCDC84	coiled-coil domain containing 84	NonCoding
TSUnmapped00000104.hg.1	8.84	8.11	8.14	7.4	0.0004	0.0038	CCDC84	coiled-coil domain containing 84	Coding
TSUnmapped00000045.hg.1	8.51	7.97	7.86	7.38	0.0012	0.0086	CCDC84	coiled-coil domain containing 84	Coding
TSUnmapped00000313.hg.1	7.04	6.53	6.72	6.31	0.0356	0.0984	CCDC84	coiled-coil domain containing 84	NonCoding
TC1100009233.hg.1	6.95	6.38	6.8	5.67	0.0001	0.0019	CCDC84	coiled-coil domain containing 84	Multiple_Complex
TSUnmapped00000747.hg.1	6.51	6.13	6	5.65	0.0303	0.0876	CCDC84	coiled-coil domain containing 84	NonCoding
TSUnmapped00000268.hg.1	6.49	5.96	6.58	5.36	0.0055	0.0251	CCDC84	coiled-coil domain containing 84	NonCoding
TSUnmapped00000725.hg.1	6.42	5.73	5.81	5.03	0.0321	0.0914	CCDC84	coiled-coil domain containing 84	NonCoding
TC0200016451.hg.1	6.85	7.42	7.64	7.94	0.0012	0.0085	CCDC85A	coiled-coil domain containing 85A	Coding
TC1100008042.hg.1	6.06	6.68	6.52	7.16	0.0019	0.0121	CCDC85B	coiled-coil domain containing 85B	Coding
TC1100007781.hg.1	11.4	11.18	11.02	10.86	0.0072	0.0307	CCDC86	coiled-coil domain containing 86	Coding
TC0200012643.hg.1	12.41	11.98	12.16	11.97	0.0203	0.0656	CCDC88A	coiled-coil domain containing 88A	Multiple_Complex
TC1400009980.hg.1	10.25	10.32	10.54	10.08	0.0253	0.0769	CCDC88C	coiled-coil domain containing 88C	Multiple_Complex
TC1900008415.hg.1	7.47	7.64	7.51	8.52	0.0005	0.005	CCDC9	coiled-coil domain containing 9	Multiple_Complex
TC1100011811.hg.1	11.35	11.02	11	11.42	0.0211	0.0673	CCDC90B	coiled-coil domain containing 90B	Multiple_Complex
TC1200012864.hg.1	10.62	10.71	10.69	11.11	0.0208	0.0668	CCDC92	coiled-coil domain containing 92	Multiple_Complex
TC1200012863.hg.1	10.49	10.64	10.65	11.03	0.0176	0.0589	CCDC92	coiled-coil domain containing 92	NonCoding
TC0200014004.hg.1	10.35	9.89	10.35	10.54	0.0072	0.0306	CCDC93	coiled-coil domain containing 93	Multiple_Complex
TC0600011404.hg.1	6.77	7.12	7.14	7.35	0.0234	0.0726	CCHCR1	coiled-coil alpha-helical rod protein 1	Multiple_Complex
TC0900007116.hg.1	4.12	4.15	4.16	3.54	0.0404	0.108	CCIN	calicin	Coding
TC0200010980.hg.1	3.56	3.8	3.78	8.46	2.29e-08	2.59e-05	CCL20	chemokine (C-C motif) ligand 20	Multiple_Complex
TC0700011560.hg.1	7.66	6.98	6.3	5.81	0.001	0.0073	CCL26	chemokine (C-C motif) ligand 26	Coding
TC1700010447.hg.1	3.95	4.18	4.55	4.61	0.0495	0.1243	CCL5	chemokine (C-C motif) ligand 5	Coding
TC0700007409.hg.1	9.34	9.33	8.92	8.4	0.0022	0.0133	CCM2	cerebral cavernous malformation 2	Multiple_Complex
TC1300006879.hg.1	6.63	6.09	5.3	5.29	0.001	0.0077	CCNA1	cyclin A1	Multiple_Complex
TC0400011748.hg.1	13.55	13.19	12.98	12.17	1.75e-05	0.0007	CCNA2	cyclin A2	Multiple_Complex
TC0500007665.hg.1	13.18	12.92	12.43	11.68	2.66e-05	0.0008	CCNB1	cyclin B1	Multiple_Complex
TC1400008583.hg.1	11.39	11.52	11.7	12.84	1.09e-05	0.0005	CCNB1IP1; SNORD126	cyclin B1 interacting protein 1, E3 ubiquitin protein ligase; small nucleolar RNA, C/D box 126	Multiple_Complex
TC1500007392.hg.1	11.55	11.41	11.08	10.59	0.0007	0.0056	CCNB2	cyclin B2	Multiple_Complex
TC0600012658.hg.1	12.85	12.9	12.7	12.44	0.0491	0.1235	CCNC	cyclin C	Multiple_Complex
TC0600011809.hg.1	12.01	11.74	11.38	10.74	7.1e-05	0.0014	CCND3	cyclin D3	Multiple_Complex
TC1500010727.hg.1	9.21	9.41	9.68	10.11	0.001	0.0075	CCNDBP1	cyclin D-type binding-protein 1	Multiple_Complex
TC1900007688.hg.1	8.67	8.15	7.13	5.5	1.79e-06	0.0002	CCNE1	cyclin E1	Multiple_Complex
TC0800011148.hg.1	9.68	9.53	8.87	6.28	1.9e-05	0.0007	CCNE2	cyclin E2	Multiple_Complex
TC1600006610.hg.1	9.41	9.18	8.86	7.87	5.16e-05	0.0012	CCNF	cyclin F	Multiple_Complex
TC0500009319.hg.1	12.28	12.73	12.88	13.43	0.0002	0.0026	CCNG1	cyclin G1	Multiple_Complex
TC0400012818.hg.1	9.49	11.19	10.98	12.31	4.55e-07	0.0001	CCNG2	cyclin G2	Multiple_Complex
TC0400011087.hg.1	15.14	15.32	15.45	15.94	0.0027	0.0151	CCNI	cyclin I	Multiple_Complex
TC1000008529.hg.1	9.42	9.66	9.36	9.2	0.0235	0.0729	CCNJ	cyclin J	Multiple_Complex
TC0500013392.hg.1	8.11	7.98	7.3	6.64	0.0011	0.0077	CCNJL	cyclin J-like	Multiple_Complex
TC0300012918.hg.1	11.1	10.95	10.93	11.43	0.0102	0.0394	CCNL1	cyclin L1	Multiple_Complex
TC0100012473.hg.1	11.87	11.8	12.52	12.68	0.0005	0.0045	CCNL2	cyclin L2	Multiple_Complex
TC0200010615.hg.1	11.41	11.85	11.69	11.69	0.0188	0.0617	CCNYL1; MIR4775	cyclin Y like 1; microRNA 4775	Multiple_Complex
TC1600007112.hg.1	9.47	9.41	9.28	8.17	0.0007	0.0057	CCP110	centriolar coiled coil protein 110kDa	Multiple_Complex
TC1500010869.hg.1	7.53	7.48	7.69	8.26	0.0026	0.0149	CCPG1; MIR628	cell cycle progression 1; microRNA 628	Multiple_Complex
TC0300007257.hg.1	3.38	3.42	4.37	3.31	0.0224	0.0703	CCR5	chemokine (C-C motif) receptor 5 (gene/pseudogene)	Multiple_Complex
TC0600014204.hg.1	4.14	3.78	3.45	3.84	0.0166	0.0565	CCR6	chemokine (C-C motif) receptor 6	Coding
TC0300007259.hg.1	10.26	10.14	10.92	11.55	4.43e-05	0.0011	CCRL2	chemokine (C-C motif) receptor-like 2	Multiple_Complex
TC0400008137.hg.1	7.38	7.49	7.77	8.63	0.0021	0.0129	CCSER1	coiled-coil serine rich protein 1	Multiple_Complex
TC1200008147.hg.1	14.68	14.61	14.42	13.96	0.0009	0.0072	CCT2	chaperonin containing TCP1, subunit 2 (beta)	Multiple_Complex
TC0100015994.hg.1	15.34	15.33	15.16	14.75	0.0023	0.0134	CCT3	chaperonin containing TCP1, subunit 3 (gamma)	Multiple_Complex
TC0500006730.hg.1	15.05	15	14.86	14.34	0.0009	0.0071	CCT5	chaperonin containing TCP1, subunit 5 (epsilon)	Multiple_Complex
TC0700007630.hg.1	15.21	14.9	14.69	13.95	3.23e-05	0.0009	CCT6A	chaperonin containing TCP1, subunit 6A (zeta 1)	Multiple_Complex
TC1700010408.hg.1	3.75	3.85	4.07	4.88	0.0014	0.0094	CCT6B	chaperonin containing TCP1, subunit 6B (zeta 2)	Multiple_Complex
TC0200008041.hg.1	13.18	13.38	13.3	12.93	0.0158	0.0545	CCT7	chaperonin containing TCP1, subunit 7 (eta)	Multiple_Complex
TC2100007854.hg.1	14.13	14.14	13.88	13.74	0.02	0.0648	CCT8	chaperonin containing TCP1, subunit 8 (theta)	Multiple_Complex
TC2200007871.hg.1	5.29	5.13	4.71	4.64	0.0038	0.0195	CCT8L2	chaperonin containing TCP1, subunit 8 (theta)-like 2	Coding
TC0700006633.hg.1	11.27	11.4	11.13	10.68	0.0037	0.019	CCZ1; CCZ1B	CCZ1 homolog, vacuolar protein trafficking and biogenesis associated; CCZ1 homolog B, vacuolar protein trafficking and biogenesis associated	Multiple_Complex
TC1100006494.hg.1	13.62	13.77	13.86	14.09	0.0364	0.1001	CD151	CD151 molecule (Raph blood group)	Multiple_Complex
TC0600012814.hg.1	13.68	13.86	14.03	14.48	0.001	0.0073	CD164	CD164 molecule, sialomucin	Multiple_Complex
TC0100009555.hg.1	3.24	3.78	2.79	2.86	0.0119	0.0441	CD2	CD2 molecule	Coding
TC0600012747.hg.1	13.7	14.01	14.42	14.93	4.26e-05	0.0011	CD24	CD24 molecule	Multiple_Complex
TC0900006559.hg.1	6.41	5.77	5.44	4.85	0.0457	0.1175	CD274	CD274 molecule	Multiple_Complex
TC0600008183.hg.1	9.86	9.84	9.48	10.18	0.0056	0.0256	CD2AP	CD2-associated protein	Multiple_Complex
TC1600009961.hg.1	9.06	9.03	8.86	8.21	0.0004	0.0044	CD2BP2	CD2 (cytoplasmic tail) binding protein 2	Multiple_Complex
TC1700011708.hg.1	5.78	5.51	5.39	5.66	0.0236	0.073	CD300LF	CD300 molecule-like family member f	Multiple_Complex
TC1900011856.hg.1	13.08	13.3	13.24	13.57	0.0164	0.056	CD320	CD320 molecule	Multiple_Complex
TC1900008633.hg.1	8.35	8.45	8.71	9.06	0.017	0.0575	CD33	CD33 molecule	Multiple_Complex
TC1900008323.hg.1	11.11	10.97	11.06	10.61	0.0464	0.1186	CD3EAP	CD3e molecule, epsilon associated protein	Multiple_Complex
TC1200006645.hg.1	3.62	3.43	3.71	4.52	0.0253	0.0769	CD4	CD4 molecule	Multiple_Complex
TC2000007519.hg.1	4.23	3.7	4.35	4.17	0.0061	0.0273	CD40	CD40 molecule, TNF receptor superfamily member 5	Multiple_Complex
TC1100007273.hg.1	12.9	12.43	12.76	13.3	0.0006	0.0056	CD44	CD44 molecule (Indian blood group)	Multiple_Complex
TC0100011419.hg.1	12.27	12.25	12.55	13.43	2.09e-05	0.0007	CD46	CD46 molecule, complement regulatory protein	Multiple_Complex
TC0100011421.hg.1	6.48	6.22	6.64	7.43	0.0051	0.0239	CD46	Transcript Identified by AceView, Entrez Gene ID(s) 4179	Unassigned
TC0100011406.hg.1	16.3	16.61	16.98	17.04	0.0007	0.006	CD55	CD55 molecule, decay accelerating factor for complement (Cromer blood group)	Multiple_Complex
TC0100015397.hg.1	9.38	9.48	9.83	10.7	0.0003	0.0034	CD58	CD58 molecule	Multiple_Complex
TC1200010866.hg.1	14.04	14.11	14.32	14.44	0.0271	0.081	CD63	CD63 molecule	Multiple_Complex
TC1700012191.hg.1	10.57	10.54	11.72	13.88	4.9e-08	4.38e-05	CD68	CD68 molecule	Coding
TC0500012470.hg.1	4.65	4.53	4.76	5.1	0.0232	0.0721	CD74	CD74 molecule, major histocompatibility complex, class II invariant chain	Multiple_Complex
TC1900008166.hg.1	7.48	7.54	7.76	8.18	0.0422	0.1114	CD79A	CD79a molecule, immunoglobulin-associated alpha	Multiple_Complex
TC0600007012.hg.1	7.61	7.8	7.35	6.68	0.0004	0.0038	CD83	CD83 molecule	Multiple_Complex
TC0300008542.hg.1	4.64	4.71	5.41	6.02	0.0004	0.0038	CD86	CD86 molecule	Multiple_Complex
TC1200006604.hg.1	14.05	14	14.44	14.97	0.0003	0.0036	CD9	CD9 molecule	Multiple_Complex
TC0300008320.hg.1	2.53	3.28	2.81	3.35	0.0022	0.0132	CD96	CD96 molecule	Multiple_Complex
TC0X00006477.hg.1	13.25	13.45	13.57	13.97	0.0029	0.0159	CD99	CD99 molecule	Multiple_Complex
TC0Y00006476.hg.1	13.17	13.34	13.48	13.87	0.0028	0.0156	CD99	Homo sapiens CD99 molecule (CD99), transcript variant 2, mRNA.; Homo sapiens CD99 molecule (CD99), transcript variant 3, mRNA.; Homo sapiens CD99 molecule (CD99), transcript variant 1, mRNA.; CD99 molecule [Source:HGNC Symbol;Acc:HGNC:7082]; Homo sapiens CD99 molecule, mRNA (cDNA clone MGC:2282 IMAGE:3161673), complete cds.; Homo sapiens CD99 molecule, mRNA (cDNA clone MGC:3938 IMAGE:2906143), co…	Multiple_Complex
TC0100007206.hg.1	12.37	12.38	12.39	13.32	0.0014	0.0096	CDA	cytidine deaminase	Multiple_Complex
TC1000006798.hg.1	14.18	14.08	14.09	13.62	0.0028	0.0156	CDC123	cell division cycle 123	Multiple_Complex
TC1300008171.hg.1	11.35	11.19	11.24	10.83	0.0449	0.1161	CDC16	cell division cycle 16	Multiple_Complex
TC0100008057.hg.1	14.3	13.96	13.64	12.83	2.3e-05	0.0008	CDC20	cell division cycle 20	Multiple_Complex
TC0500012163.hg.1	11.5	11.47	11.23	10.96	0.0033	0.0173	CDC23	cell division cycle 23	Multiple_Complex
TC0300011009.hg.1	9.71	9.36	8.94	7.31	6.36e-06	0.0004	CDC25A	cell division cycle 25A	Multiple_Complex
TC2000006559.hg.1	11.68	11.58	11.77	11.39	0.0361	0.0995	CDC25B	cell division cycle 25B	Multiple_Complex
TC0500012166.hg.1	8.42	8.79	8.2	8.18	0.0032	0.0171	CDC25C	cell division cycle 25C	Multiple_Complex
TC0900011254.hg.1	10.96	10.9	10.56	10.26	0.0009	0.0071	CDC26	cell division cycle 26	Multiple_Complex
TC1700010927.hg.1	13.55	13.5	12.87	12.63	0.0001	0.0022	CDC27	cell division cycle 27	Multiple_Complex
TC1900009628.hg.1	14.67	14.53	14.32	13.97	0.0022	0.0133	CDC37; MIR1181	cell division cycle 37; microRNA 1181	Multiple_Complex
TC0200016648.hg.1	9.67	9.54	9.67	9.34	0.0338	0.0949	CDC42EP3	CDC42 effector protein (Rho GTPase binding) 3	Coding
TC0100018486.hg.1	11.75	11.58	11.28	10.75	0.0019	0.012	CDC42SE1	CDC42 small effector 1	Multiple_Complex
TC2200006607.hg.1	10.06	9.95	10.01	8.9	0.0002	0.0027	CDC45	cell division cycle 45	Multiple_Complex
TC0600008132.hg.1	12.19	12.22	12.13	11.68	0.0097	0.0381	CDC5L	cell division cycle 5-like	Multiple_Complex
TC1700007790.hg.1	11.41	11.32	10.78	9.29	3.9e-05	0.001	CDC6	cell division cycle 6	Multiple_Complex
TC0100009020.hg.1	11.18	10.64	10.4	8.98	1.47e-05	0.0006	CDC7	cell division cycle 7	Multiple_Complex
TC0800007065.hg.1	10.36	9.97	9.43	9.22	0.0063	0.0279	CDCA2	cell division cycle associated 2	Multiple_Complex
TC1200009759.hg.1	9.74	9.6	8.77	8.1	1.74e-05	0.0007	CDCA3	cell division cycle associated 3	Multiple_Complex
TC1100013184.hg.1	11.09	11.01	10.63	9.4	4.93e-05	0.0011	CDCA5	cell division cycle associated 5	Multiple_Complex
TC0200009994.hg.1	9.88	9.89	9.9	9.2	0.0096	0.0377	CDCA7	cell division cycle associated 7	Multiple_Complex
TC0700010435.hg.1	10.95	10.93	10.67	10.06	0.0002	0.0029	CDCA7L	cell division cycle associated 7-like	Multiple_Complex
TC0100007841.hg.1	11.78	11.3	11	10.3	3.75e-05	0.001	CDCA8	cell division cycle associated 8	Multiple_Complex
TC0300010913.hg.1	14.74	14.74	14.76	15.35	0.0011	0.0079	CDCP1	CUB domain containing protein 1	Multiple_Complex
TC1600008209.hg.1	7.88	9.05	9.63	10.18	3.61e-06	0.0003	CDH1	cadherin 1, type 1	Multiple_Complex
TC1600010561.hg.1	12.97	12.27	11.39	10.16	1e-06	0.0002	CDH11	cadherin 11, type 2, OB-cadherin (osteoblast)	Multiple_Complex
TC0500010282.hg.1	9.33	10.35	10.79	10.2	1.89e-05	0.0007	CDH12	cadherin 12, type 2 (N-cadherin 2)	Multiple_Complex
TC1600008617.hg.1	7.44	6.87	7.45	8.09	0.0042	0.0208	CDH13	cadherin 13	Multiple_Complex
TC1600008868.hg.1	7.11	7.22	6.7	7.11	0.0455	0.1172	CDH15	cadherin 15, type 1, M-cadherin (myotubule)	Multiple_Complex
TC1800008358.hg.1	11.51	10.73	10	10.26	3.31e-05	0.0009	CDH2	cadherin 2, type 1, N-cadherin (neuronal)	Multiple_Complex
TC2000009265.hg.1	4.28	4.6	4	3.55	0.0447	0.1157	CDH22	Transcript Identified by AceView, Entrez Gene ID(s) 64405	Unassigned
TC1600011418.hg.1	12.26	12.39	12.07	12.44	0.0286	0.0842	CDH3	cadherin 3, type 1, P-cadherin (placental)	Multiple_Complex
TC1600008119.hg.1	3.86	3.93	3.87	4.5	0.0285	0.084	CDH5	cadherin 5, type 2 (vascular endothelium)	Multiple_Complex
TC0500007044.hg.1	8.58	6.4	5	4.51	2.02e-06	0.0002	CDH6	cadherin 6, type 2, K-cadherin (fetal kidney)	Multiple_Complex
TC1800007570.hg.1	7.41	6.08	6.15	5.81	0.0029	0.016	CDH7	cadherin 7, type 2	Multiple_Complex
TC0500010342.hg.1	4.27	4.38	4.01	4.59	0.0293	0.0854	CDH9	cadherin 9, type 2 (T1-cadherin)	Multiple_Complex
TC1000008271.hg.1	4.22	4.13	4.74	3.72	0.0295	0.0858	CDHR1	cadherin-related family member 1	Multiple_Complex
TC0700013436.hg.1	3.25	3.27	3.74	3.05	0.039	0.1052	CDHR3	cadherin-related family member 3	Multiple_Complex
TC1600009942.hg.1	13.55	13.7	13.68	13.98	0.032	0.0911	CDIPT	CDP-diacylglycerol--inositol 3-phosphatidyltransferase	Multiple_Complex
TC1000007748.hg.1	13.66	13.6	13.41	12.96	0.0014	0.0097	CDK1	cyclin-dependent kinase 1	Multiple_Complex
TC1600011448.hg.1	8.48	8.47	9.42	9.41	0.0007	0.0059	CDK10	cyclin-dependent kinase 10	Multiple_Complex
TC0100018389.hg.1	11.6	11.72	11.57	11.12	0.0043	0.0211	CDK11A	cyclin-dependent kinase 11A	Multiple_Complex
TC0100018387.hg.1	10.52	10.26	10.48	9.6	0.0004	0.0039	CDK11B	cyclin-dependent kinase 11B	Multiple_Complex
TC0200010467.hg.1	2.91	3.36	3.34	3.58	0.0344	0.0961	CDK15	cyclin-dependent kinase 15	Multiple_Complex
TC1200011608.hg.1	10.55	10.04	9.98	10.39	0.015	0.0525	CDK17	cyclin-dependent kinase 17	Multiple_Complex
TC0100011333.hg.1	6.55	7.41	8.31	9.11	2.12e-07	7.89e-05	CDK18	cyclin-dependent kinase 18	Multiple_Complex
TC0600012839.hg.1	9.66	10.45	11.25	12.16	5.14e-07	0.0001	CDK19	cyclin-dependent kinase 19	Multiple_Complex
TC1200007819.hg.1	14.3	14.38	14.16	13.65	0.0015	0.0103	CDK2	cyclin-dependent kinase 2	Multiple_Complex
TC1200012265.hg.1	12.48	12.35	11.87	11.04	2.9e-05	0.0009	CDK2AP1	cyclin-dependent kinase 2 associated protein 1	Multiple_Complex
TC0700013055.hg.1	13.17	13.14	12.98	12.16	0.0006	0.0056	CDK5	cyclin-dependent kinase 5	Multiple_Complex
TC2000008883.hg.1	10.83	10.6	10.85	10.31	0.0039	0.0196	CDK5RAP1	CDK5 regulatory subunit associated protein 1	Multiple_Complex
TC1700012277.hg.1	11.12	11.33	11.64	12.29	0.0003	0.0035	CDK5RAP3	CDK5 regulatory subunit associated protein 3	Multiple_Complex
TC0700011785.hg.1	10.36	10.22	10.66	10.38	0.0353	0.098	CDK6	cyclin-dependent kinase 6	Multiple_Complex
TC0500007668.hg.1	10.54	10.74	10.57	11.18	0.0015	0.01	CDK7	cyclin-dependent kinase 7	Multiple_Complex
TC1300006652.hg.1	10.58	10.45	10	9.87	0.0051	0.0239	CDK8	cyclin-dependent kinase 8	Multiple_Complex
TC0600007143.hg.1	10.97	10.55	10.75	10.96	0.0131	0.0476	CDKAL1	CDK5 regulatory subunit associated protein 1-like 1	Multiple_Complex
TC0400011043.hg.1	4.27	4.26	4.27	4.95	0.0471	0.1199	CDKL2	cyclin-dependent kinase-like 2 (CDC2-related kinase)	Multiple_Complex
TC0200012318.hg.1	4.61	4.95	4.94	5.26	0.0275	0.0817	CDKL4	cyclin-dependent kinase-like 4	Multiple_Complex
TC0X00006723.hg.1	7.87	7.99	8.15	8.62	0.0147	0.0519	CDKL5	cyclin-dependent kinase-like 5	Multiple_Complex
TC0600007847.hg.1	7.04	6.61	6.77	8.23	0.0001	0.0022	CDKN1A	cyclin-dependent kinase inhibitor 1A (p21, Cip1)	Multiple_Complex
TC1200006888.hg.1	9.67	10.23	10.71	11.64	2.85e-06	0.0003	CDKN1B	cyclin-dependent kinase inhibitor 1B (p27, Kip1)	Multiple_Complex
TC0900012219.hg.1	13.82	14.69	15.22	16.15	7.22e-06	0.0004	CDKN2A	cyclin-dependent kinase inhibitor 2A	Multiple_Complex
TC0900012220.hg.1	8.04	8.56	9.12	10.23	3.31e-06	0.0003	CDKN2B	cyclin-dependent kinase inhibitor 2B (p15, inhibits CDK4)	Multiple_Complex
TC0100008260.hg.1	10.82	11.06	10.77	9.85	0.0002	0.0027	CDKN2C	cyclin-dependent kinase inhibitor 2C (p18, inhibits CDK4)	Coding
TC1400007201.hg.1	13.33	13	12.5	12.33	0.0004	0.0038	CDKN3	cyclin-dependent kinase inhibitor 3	Multiple_Complex
TC1100012722.hg.1	7.81	7.94	8.62	8.46	0.0006	0.0053	CDON	cell adhesion associated, oncogene regulated	Multiple_Complex
TC0X00010982.hg.1	10.35	10.58	9.44	10.73	0.0005	0.0049	CDR1	cerebellar degeneration related protein 1	Coding
TC0X00008596.hg.1	16.43	16.25	15.49	16.22	0.0002	0.0029	CDR1; CDR1-AS	Memczak2013 ANTISENSE, CDS, coding, downstream_end, upstream_start, UTR3, UTR5 best transcript NM_004065; CDR1 antisense RNA; CDR1 antisense RNA [Source:HGNC Symbol;Acc:HGNC:48926]	NonCoding
TC1600011508.hg.1	9.8	9.66	10	10.25	0.024	0.0739	CDR2	cerebellar degeneration related protein 2	Multiple_Complex
TC0400008020.hg.1	9.42	9.2	8.92	9.01	0.0132	0.0479	CDS1	CDP-diacylglycerol synthase 1	Multiple_Complex
TC0X00007609.hg.1	4.43	4.45	4.66	3.8	0.0051	0.0238	CDX4	caudal type homeobox 4	Coding
TC0Y00006825.hg.1	3.02	4.22	3.6	4.02	0.0163	0.0558	CDY1	chromodomain protein, Y-linked, 1	Coding
TC0Y00007236.hg.1	3.25	4.2	3.8	3.76	0.0006	0.0055	CDY1B; CDY1	chromodomain protein, Y-linked, 1B; chromodomain protein, Y-linked, 1	Coding
TC1900010807.hg.1	4.43	5.57	6.39	7.48	0.0011	0.0081	CEACAM1	carcinoembryonic antigen-related cell adhesion molecule 1 (biliary glycoprotein)	Multiple_Complex
TC1900011757.hg.1	5.54	5.24	5.05	5.86	0.0114	0.0428	CEACAM19	carcinoembryonic antigen-related cell adhesion molecule 19	Multiple_Complex
TC1900011741.hg.1	4.64	6.84	8.84	12.2	3.89e-07	0.0001	CEACAM5	carcinoembryonic antigen-related cell adhesion molecule 5	Multiple_Complex
TC1900011742.hg.1	6.91	7.07	7.76	7.86	0.002	0.0125	CEACAM6	carcinoembryonic antigen-related cell adhesion molecule 6 (non-specific cross reacting antigen)	Coding
TC1900010765.hg.1	2.82	3.01	2.71	3.41	0.0106	0.0405	CEACAM7	carcinoembryonic antigen-related cell adhesion molecule 7	Multiple_Complex
TC1900010386.hg.1	4.53	4.79	4.89	4.83	0.0404	0.1079	CEBPA	CCAAT/enhancer binding protein (C/EBP), alpha	Coding
TC0800010357.hg.1	3.93	3.91	4.44	4.09	0.0152	0.0531	CEBPD	CCAAT/enhancer binding protein (C/EBP), delta	Coding
TC2200006517.hg.1	3.51	3.58	3.43	2.91	0.0151	0.0527	CECR2	cat eye syndrome chromosome region, candidate 2	Multiple_Complex
TC2200007892.hg.1	7.26	8.03	8.06	8.4	0.0006	0.0056	CECR5	cat eye syndrome chromosome region, candidate 5	Multiple_Complex
TC0100018178.hg.1	2.32	2.74	2.34	2.78	0.0214	0.068	CELA2B	chymotrypsin-like elastase family, member 2B	Multiple_Complex
TC1100010741.hg.1	12.84	12.7	12.56	12.21	0.0052	0.0243	CELF1	CUGBP, Elav-like family member 1	Multiple_Complex
TC1100010746.hg.1	5.64	4.97	5.4	5.15	0.0313	0.0897	CELF1	Memczak2013 ALT_ACCEPTOR, ALT_DONOR, coding, INTERNAL, intronic best transcript NM_001172639	NonCoding
TC1500008046.hg.1	7.1	7.67	8.47	9.32	4.92e-05	0.0011	CEMIP	cell migration inducing protein, hyaluronan binding	Multiple_Complex
TC0200016417.hg.1	9.72	9.46	9.25	8.57	0.0009	0.0069	CENPA	centromere protein A	Multiple_Complex
TC2000008232.hg.1	8.97	8.89	8.85	7.9	0.0001	0.0022	CENPB	centromere protein B	Multiple_Complex
TC0400011477.hg.1	12.17	11.7	11.25	10.34	5.97e-06	0.0004	CENPE	centromere protein E	Multiple_Complex
TC0100011581.hg.1	13.29	13.12	13.22	12.56	0.0011	0.0082	CENPF	centromere protein F	Multiple_Complex
TC0X00007936.hg.1	10.23	9.98	9.25	8.23	1.84e-05	0.0007	CENPI	centromere protein I	Multiple_Complex
TC1300008371.hg.1	8.69	8.15	8.39	7.76	0.0013	0.0088	CENPJ	centromere protein J	Multiple_Complex
TC0500010928.hg.1	9.03	8.43	8.59	7.42	7.59e-05	0.0015	CENPK	centromere protein K	Multiple_Complex
TC0100016441.hg.1	11.73	11.59	10.94	9.9	2.06e-05	0.0007	CENPL	centromere protein L	Multiple_Complex
TC2200008847.hg.1	9.13	9.12	9.05	7.62	2.46e-05	0.0008	CENPM	centromere protein M	Multiple_Complex
TC1600008567.hg.1	12.52	12.43	11.77	11.09	1e-05	0.0005	CENPN	centromere protein N	Multiple_Complex
TC0200006977.hg.1	10.54	10.3	9.86	8.89	2.5e-05	0.0008	CENPO	centromere protein O	Multiple_Complex
TC0900007953.hg.1	9.43	9.21	9.18	8.71	0.0044	0.0213	CENPP	centromere protein P	Multiple_Complex
TC0600008209.hg.1	8.39	8.18	7.93	7.33	0.0007	0.0057	CENPQ	centromere protein Q	Coding
TC1600010656.hg.1	4.13	4.19	3.83	3.76	0.0169	0.0572	CENPT	centromere protein T	Multiple_Complex
TC0400012620.hg.1	11.41	11.15	10.82	9.86	3.42e-05	0.0009	CENPU	centromere protein U	Multiple_Complex
TC0600009381.hg.1	10.88	10.58	10.42	9.93	0.003	0.0164	CENPW	centromere protein W	Multiple_Complex
TC0100012602.hg.1	12.83	12.57	12.62	12.4	0.0474	0.1204	CEP104	centrosomal protein 104kDa	Multiple_Complex
TC1700012458.hg.1	5.78	5.6	4.71	4.84	0.0018	0.0113	CEP112	centrosomal protein 112kDa	Multiple_Complex
TC0500011881.hg.1	8.91	8.85	9.32	10.23	0.0001	0.0022	CEP120	centrosomal protein 120kDa	Multiple_Complex
TC1100008899.hg.1	7.48	6.91	6.85	5.88	0.0008	0.0063	CEP126	centrosomal protein 126kDa	Coding
TC1400009829.hg.1	11.27	10.7	11.03	9.9	2.58e-05	0.0008	CEP128	centrosomal protein 128kDa	Multiple_Complex
TC0400007580.hg.1	9.8	9.02	8.61	7.73	9.85e-06	0.0005	CEP135	centrosomal protein 135kDa	Multiple_Complex
TC1500009353.hg.1	9.07	8.68	8.88	8.41	0.0021	0.0127	CEP152	centrosomal protein 152kDa	Multiple_Complex
TC1400010699.hg.1	8.74	8.69	8.56	7.67	0.0028	0.0155	CEP170B	centrosomal protein 170B	Multiple_Complex
TC0300013719.hg.1	7.98	7.52	7.11	5.88	3.25e-05	0.0009	CEP19	centrosomal protein 19kDa	Multiple_Complex
TC1800006749.hg.1	9.76	9.64	9.59	9.23	0.012	0.0443	CEP192	centrosomal protein 192kDa	Multiple_Complex
TC2000007218.hg.1	9.21	9.33	9.98	10.02	0.0137	0.0492	CEP250	centrosomal protein 250kDa	Multiple_Complex
TC1100008786.hg.1	7.99	7.86	8.2	7.57	0.018	0.0598	CEP295	centrosomal protein 295kDa	Multiple_Complex
TC1700011919.hg.1	12.28	12.57	12.8	12.51	0.0305	0.0881	CEP295NL; TIMP2	CEP295 N-terminal like; TIMP metallopeptidase inhibitor 2	Multiple_Complex
TC0100010793.hg.1	7.63	7.56	7.89	7.35	0.0246	0.0753	CEP350	centrosomal protein 350kDa	Multiple_Complex
TC0700012602.hg.1	8.81	8.91	8.64	7.89	0.0017	0.011	CEP41	centrosomal protein 41kDa	Multiple_Complex
TC0400009352.hg.1	8.65	8.97	8.95	9.78	0.0009	0.0069	CEP44	centrosomal protein 44kDa	Multiple_Complex
TC1000008482.hg.1	10.27	9.79	9.1	8.05	1.88e-05	0.0007	CEP55	centrosomal protein 55kDa	Multiple_Complex
TC0600009080.hg.1	8.83	8.65	8.21	8.11	0.0025	0.0144	CEP57L1	centrosomal protein 57kDa-like 1	Multiple_Complex
TC0200007825.hg.1	9.57	9.98	10.22	10.41	0.0011	0.0081	CEP68	centrosomal protein 68kDa	Multiple_Complex
TC0300012572.hg.1	9.95	10.25	10.51	10.78	0.0004	0.0044	CEP70	centrosomal protein 70kDa	Multiple_Complex
TC1800008123.hg.1	7.5	7.5	7.09	6.66	0.0059	0.0266	CEP76	centrosomal protein 76kDa	Multiple_Complex
TC0900007663.hg.1	10.55	10.1	9.87	8.64	4.18e-06	0.0003	CEP78	centrosomal protein 78kDa	Multiple_Complex
TC1200011557.hg.1	8.12	8.12	8.85	8.66	0.0223	0.0701	CEP83	centrosomal protein 83kDa	Multiple_Complex
TC0600013001.hg.1	7.88	7.23	7.66	7.89	0.0055	0.0253	CEP85L	centrosomal protein 85kDa-like	Multiple_Complex
TC0100009402.hg.1	11.03	10.96	11.01	11.48	0.0277	0.0823	CEPT1	choline/ethanolamine phosphotransferase 1	Multiple_Complex
TC0900008865.hg.1	9.73	9.27	9.71	9.48	0.0282	0.0833	CERCAM	cerebral endothelial cell adhesion molecule	Multiple_Complex
TC2200009028.hg.1	9.44	9.41	9.3	8.66	0.0087	0.0352	CERK	ceramide kinase	Multiple_Complex
TC0200016754.hg.1	5.07	4.79	4.45	4.13	0.0415	0.1101	CERKL	ceramide kinase like	Multiple_Complex
TC1200010653.hg.1	10.74	10.3	10.42	10.46	0.0436	0.1138	CERS5	ceramide synthase 5	Multiple_Complex
TC1600008137.hg.1	7.53	7.81	8.08	8.45	0.004	0.0201	CES3; CES2	carboxylesterase 3; carboxylesterase 2	Multiple_Complex
TC1600010396.hg.1	2.96	2.41	2.43	3.05	0.0296	0.0861	CES5A	carboxylesterase 5A	Multiple_Complex
TC1800006446.hg.1	5.25	5.61	5.21	5.34	0.0349	0.0972	CETN1	centrin 1	Coding
TC1600010475.hg.1	13.39	13.26	12.98	12.74	0.0015	0.0099	CFAP20	cilia and flagella associated protein 20	Multiple_Complex
TC0100018515.hg.1	4.51	4.47	3.77	4.37	0.0115	0.043	CFAP45	cilia and flagella associated protein 45	Multiple_Complex
TC0700008295.hg.1	6.28	6.34	6.62	6.98	0.0281	0.083	CFAP69	cilia and flagella associated protein 69	Multiple_Complex
TC0600014106.hg.1	3.96	4.1	4.39	5.16	0.0022	0.0133	CFB	complement factor B	Multiple_Complex
TC0100011068.hg.1	3.54	3.77	4.17	3.57	0.0081	0.0333	CFHR4	complement factor H-related 4	Coding
TC0100011070.hg.1	3.08	2.73	3.38	2.88	0.0388	0.1048	CFHR5	complement factor H-related 5	Coding
TC1100013190.hg.1	14.98	15.11	14.9	14.64	0.0156	0.054	CFL1	cofilin 1 (non-muscle)	Multiple_Complex
TC0200010443.hg.1	12.13	12.06	12.33	12.96	0.0003	0.0032	CFLAR	CASP8 and FADD like apoptosis regulator	Multiple_Complex
TC0100009958.hg.1	4.69	4.16	4.21	3.79	0.003	0.0164	CGN	cingulin	Multiple_Complex
TC0200012060.hg.1	5.3	6.01	6.28	6.64	0.0009	0.0071	CGREF1	cell growth regulator with EF-hand domain 1	Multiple_Complex
TC1400007204.hg.1	8.25	8.14	7.59	6.88	0.0018	0.0113	CGRRF1	cell growth regulator with ring finger domain 1	Multiple_Complex
TC1500010723.hg.1	9.04	8.18	8.63	11.27	5.91e-05	0.0013	CHAC1	ChaC glutathione-specific gamma-glutamylcyclotransferase 1	Multiple_Complex
TC0200007590.hg.1	9.91	9.52	9.1	7.43	1.37e-06	0.0002	CHAC2	ChaC, cation transport regulator homolog 2 (E. coli)	Coding
TC1900006691.hg.1	10.28	10.29	10.21	8.57	3.54e-05	0.001	CHAF1A	chromatin assembly factor 1, subunit A (p150)	Multiple_Complex
TC2100008508.hg.1	11.34	11.26	10.78	9.73	3.32e-05	0.0009	CHAF1B	chromatin assembly factor 1, subunit B (p60)	Multiple_Complex
TC1300008181.hg.1	11.36	10.85	10.58	9.85	0.0001	0.0018	CHAMP1	chromosome alignment maintaining phosphoprotein 1	Multiple_Complex
TC1000008047.hg.1	12.77	12.85	12.99	12.61	0.0423	0.1115	CHCHD1	coiled-coil-helix-coiled-coil-helix domain containing 1	Multiple_Complex
TC2200008186.hg.1	12.16	12.46	12.69	12.6	0.0186	0.0612	CHCHD10	coiled-coil-helix-coiled-coil-helix domain containing 10	Multiple_Complex
TC0700011166.hg.1	14.16	14.18	14.06	14.53	0.0226	0.0708	CHCHD2	coiled-coil-helix-coiled-coil-helix domain containing 2	Multiple_Complex
TC0700012658.hg.1	13.28	13.21	12.93	12.37	0.0002	0.0024	CHCHD3	coiled-coil-helix-coiled-coil-helix domain containing 3	Multiple_Complex
TC0500011554.hg.1	11.71	11.46	11.57	11.17	0.0093	0.0368	CHD1	chromodomain helicase DNA binding protein 1	Multiple_Complex
TC0100018284.hg.1	10.45	10.45	10.26	10.02	0.0214	0.0681	CHD1L	chromodomain helicase DNA binding protein 1-like	Multiple_Complex
TC1500010788.hg.1	8.97	8.84	9.5	10.52	8.87e-06	0.0005	CHD2; MIR3175	chromodomain helicase DNA binding protein 2; microRNA 3175	Multiple_Complex
TC1700006775.hg.1	9.82	10.01	10.26	10.39	0.0372	0.1017	CHD3	chromodomain helicase DNA binding protein 3	Multiple_Complex
TC1200009742.hg.1	10.19	10.3	10.18	9.54	0.0079	0.033	CHD4	chromodomain helicase DNA binding protein 4	Multiple_Complex
TC2000009134.hg.1	9.31	9.7	9.73	10.14	0.0053	0.0245	CHD6	chromodomain helicase DNA binding protein 6	Multiple_Complex
TC0800007774.hg.1	5.67	6.27	7.03	6.63	0.0005	0.0049	CHD7	chromodomain helicase DNA binding protein 7	Multiple_Complex
TC1400008631.hg.1	12.07	12.01	12.04	11.53	0.0052	0.0243	CHD8	chromodomain helicase DNA binding protein 8	Multiple_Complex
TC1100013111.hg.1	12.13	11.93	11.82	10.96	4.51e-05	0.0011	CHEK1	checkpoint kinase 1	Multiple_Complex
TC2200008367.hg.1	8.23	8.64	8.89	8.88	0.011	0.0416	CHEK2	checkpoint kinase 2	Multiple_Complex
TC1400008021.hg.1	3.87	3.84	3.06	3.48	0.0044	0.0215	CHGA	chromogranin A	Multiple_Complex
TC0100009403.hg.1	3.61	3.95	3.25	3.88	0.0372	0.1017	CHI3L2	chitinase 3-like 2	Multiple_Complex
TC1100009709.hg.1	12.33	12.22	11.89	12.13	0.0411	0.1094	CHID1	chitinase domain containing 1	Multiple_Complex
TC2200009365.hg.1	7.09	7	7.57	7.66	0.0226	0.0707	CHKB	choline kinase beta	Multiple_Complex
TC0100017948.hg.1	12.67	12.49	12.48	11.76	0.0002	0.003	CHML	choroideremia-like (Rab escort protein 2)	Multiple_Complex
TC1600011286.hg.1	10.14	10.42	9.83	9.58	0.0009	0.0068	CHMP1A	charged multivesicular body protein 1A	Multiple_Complex
TC1800006710.hg.1	11.39	11.63	12.1	12.84	1.93e-05	0.0007	CHMP1B	charged multivesicular body protein 1B	Multiple_Complex
TC1900011635.hg.1	12.72	13.16	13.25	13.54	0.0065	0.0283	CHMP2A	charged multivesicular body protein 2A	Multiple_Complex
TC0300008002.hg.1	12.38	12.38	12.09	12	0.0499	0.1251	CHMP2B	charged multivesicular body protein 2B	Multiple_Complex
TC0200016703.hg.1	12.99	12.99	12.85	12.33	0.0014	0.0095	CHMP3	charged multivesicular body protein 3	Multiple_Complex
TC0900006969.hg.1	11.86	11.92	11.93	12.29	0.0188	0.0619	CHMP5	charged multivesicular body protein 5	Multiple_Complex
TC0800007016.hg.1	8.26	8.21	8.79	9.1	0.0069	0.0295	CHMP7	Transcript Identified by AceView, Entrez Gene ID(s) 91782	Unassigned
TC0200015002.hg.1	11.05	10.88	10.44	9.05	2.83e-06	0.0003	CHN1	chimerin 1	Multiple_Complex
TC1100011930.hg.1	14.77	14.35	14.09	12.97	2.68e-06	0.0003	CHORDC1	cysteine and histidine rich domain containing 1	Multiple_Complex
TC1500006994.hg.1	14.7	14.75	14.75	15.16	0.0096	0.0377	CHP1	calcineurin-like EF-hand protein 1	Multiple_Complex
TC0200015790.hg.1	9	9.29	9.23	9.89	0.0026	0.0149	CHPF	chondroitin polymerizing factor	Multiple_Complex
TC0700009696.hg.1	9.62	9.73	9.85	10.07	0.0217	0.0688	CHPF2; MIR671	chondroitin polymerizing factor 2; microRNA 671	Multiple_Complex
TC1200012698.hg.1	12.34	12.35	12.35	11.96	0.0424	0.1117	CHPT1	choline phosphotransferase 1	Multiple_Complex
TC1500010841.hg.1	7.66	7.6	7.91	7.07	0.0183	0.0606	CHRFAM7A	CHRNA7 (cholinergic receptor, nicotinic, alpha 7, exons 5-10) and FAM7A (family with sequence similarity 7A, exons A-E) fusion	Multiple_Complex
TC0100018367.hg.1	9.41	9.84	9.84	9.12	0.0004	0.0043	CHRM3	cholinergic receptor, muscarinic 3	Multiple_Complex
TC0100018366.hg.1	7.25	7.61	7.53	7.01	0.0227	0.0711	CHRM3	cholinergic receptor, muscarinic 3	NonCoding
TC1100009858.hg.1	12.68	12.45	12.34	12.09	0.0331	0.0934	CHRNA10; NUP98	cholinergic receptor, nicotinic alpha 10; nucleoporin 98kDa	Multiple_Complex
TC1500007980.hg.1	11.23	10.89	10.49	9.62	0.0003	0.0032	CHRNA5	cholinergic receptor, nicotinic alpha 5	Multiple_Complex
TC1500010897.hg.1	5.42	5.11	5.24	5.77	0.0444	0.1152	CHRNB4	cholinergic receptor, nicotinic beta 4	Coding
TC0200013641.hg.1	10.37	10.73	10.68	10.31	0.0109	0.0415	CHST10	carbohydrate sulfotransferase 10	Multiple_Complex
TC1200008683.hg.1	12.06	11.48	10.69	10.42	6.04e-05	0.0013	CHST11	carbohydrate (chondroitin 4) sulfotransferase 11	Multiple_Complex
TC1000007976.hg.1	7.28	6.67	6.04	5.76	0.001	0.0077	CHST3	carbohydrate (chondroitin 6) sulfotransferase 3	Multiple_Complex
TC1600010881.hg.1	5.33	5.8	5.53	5.34	0.0288	0.0845	CHST6	carbohydrate (N-acetylglucosamine 6-O) sulfotransferase 6	Multiple_Complex
TC1800008349.hg.1	3.27	3.7	3.31	3.78	0.0458	0.1176	CHST9	carbohydrate (N-acetylgalactosamine 4-0) sulfotransferase 9	Multiple_Complex
TC1500010655.hg.1	10.24	10.25	9.92	9.69	0.0202	0.0652	CHSY1	chondroitin sulfate synthase 1	Multiple_Complex
TC1600006501.hg.1	6.9	6.62	7.34	6.37	0.002	0.0124	CHTF18	chromosome transmission fidelity factor 18	Multiple_Complex
TC1600010711.hg.1	12.85	13.23	13.21	12.41	0.0012	0.0083	CHTF8	chromosome transmission fidelity factor 8	Multiple_Complex
TC1000012585.hg.1	7.43	6.86	6.51	5.98	0.0003	0.0031	CHUK	conserved helix-loop-helix ubiquitous kinase	Multiple_Complex
TC1600010450.hg.1	10.98	11.02	10.63	10.15	0.0005	0.0046	CIAPIN1	cytokine induced apoptosis inhibitor 1	Multiple_Complex
TC0100009900.hg.1	10.93	11.35	11.05	11.31	0.0398	0.1067	CIART	circadian associated repressor of transcription	Multiple_Complex
TC1500010429.hg.1	9.34	9.8	9.88	10.97	2.25e-05	0.0008	CIB1	calcium and integrin binding 1 (calmyrin)	Multiple_Complex
TC1800006728.hg.1	4.41	4.69	4.29	4.72	0.0499	0.1252	CIDEA	cell death-inducing DFFA-like effector a	Multiple_Complex
TC1400008752.hg.1	6.48	6.52	6.94	7.35	0.0017	0.011	CIDEB	cell death-inducing DFFA-like effector b	Multiple_Complex
TC0300010217.hg.1	5.76	8.11	8.09	9.88	2.28e-08	2.59e-05	CIDEC	cell death-inducing DFFA-like effector c	Multiple_Complex
TC1400010634.hg.1	8.25	8.3	8.24	7.59	0.0309	0.0889	CIPC	CLOCK-interacting pacemaker	Multiple_Complex
TC0200014990.hg.1	10.67	10.96	10.95	11.42	0.0021	0.0126	CIR1	corepressor interacting with RBPJ, 1	Multiple_Complex
TC1000007698.hg.1	13.73	13.74	13.71	13.28	0.0052	0.0242	CISD1	CDGSH iron sulfur domain 1	Multiple_Complex
TC0400008287.hg.1	12.57	12.45	12.07	11.63	0.0011	0.008	CISD2	CDGSH iron sulfur domain 2	Coding
TC1200012143.hg.1	10.12	10.09	9.75	9.48	0.0025	0.0142	CIT; MIR1178	citron rho-interacting serine/threonine kinase; microRNA 1178	Multiple_Complex
TC0600013361.hg.1	11.36	11.65	11.72	12.56	0.0001	0.0022	CITED2	Cbp/p300-interacting transactivator, with Glu/Asp rich carboxy-terminal domain, 2	Coding
TC0100013846.hg.1	6.24	6.63	7	7.5	0.0156	0.0541	CITED4	Cbp/p300-interacting transactivator, with Glu/Asp rich carboxy-terminal domain, 4	Coding
TC0900011626.hg.1	13.54	13.09	13.18	12.83	0.0113	0.0426	CIZ1	CDKN1A interacting zinc finger protein 1	Multiple_Complex
TC1300007248.hg.1	11.51	11.59	11.14	10.8	0.0004	0.0043	CKAP2	cytoskeleton associated protein 2	Multiple_Complex
TC0200013912.hg.1	11.97	11.44	10.94	10.82	0.0011	0.0078	CKAP2L	cytoskeleton associated protein 2-like	Multiple_Complex
TC1100010713.hg.1	12.59	12.4	12.43	12.13	0.0164	0.056	CKAP5; SNORD67	cytoskeleton associated protein 5; small nucleolar RNA, C/D box 67	Multiple_Complex
TC1400010317.hg.1	10	10.29	10.65	11.52	0.0005	0.005	CKB	creatine kinase, brain	Multiple_Complex
TC1600011408.hg.1	10.89	11.19	11.25	10.78	0.0055	0.0252	CKLF; CKLF-CMTM1	chemokine-like factor; CKLF-CMTM1 readthrough	Multiple_Complex
TC1600011406.hg.1	6.39	6.63	6.68	6.22	0.0483	0.1221	CKLF-CMTM1	CKLF-CMTM1 readthrough	Coding
TC1500007067.hg.1	11.28	11.74	11.91	12.32	0.0026	0.0146	CKMT1A	creatine kinase, mitochondrial 1A	Multiple_Complex
TC1500007062.hg.1	11.09	11.51	11.67	12.36	0.0022	0.0133	CKMT1B; CKMT1A	creatine kinase, mitochondrial 1B; creatine kinase, mitochondrial 1A	Multiple_Complex
TC0100010100.hg.1	13.44	13.67	13.44	13.26	0.0385	0.1042	CKS1B	CDC28 protein kinase regulatory subunit 1B	Multiple_Complex
TC0300010680.hg.1	4	3.61	4.89	4.54	0.0464	0.1186	CLASP2	Transcript Identified by AceView, Entrez Gene ID(s) 23122	Unassigned
TC0100008924.hg.1	2.55	2.83	3.02	3.64	0.0237	0.0733	CLCA4	chloride channel accessory 4	Multiple_Complex
TC1100013192.hg.1	10.02	9.74	9.22	9.52	0.0086	0.0348	CLCF1	cardiotrophin-like cytokine factor 1	Coding
TC0400009284.hg.1	12.64	12.77	12.99	13.35	0.0013	0.0088	CLCN3	chloride channel, voltage-sensitive 3	Multiple_Complex
TC0X00006593.hg.1	7.53	6.62	5.54	5.04	4.58e-06	0.0003	CLCN4	chloride channel, voltage-sensitive 4	Coding
TC0100018166.hg.1	9.11	9.44	9.93	10.35	0.0002	0.003	CLCN6	chloride channel, voltage-sensitive 6	Multiple_Complex
TC0100007020.hg.1	3.17	3.78	3.32	3.57	0.0113	0.0426	CLCNKB	chloride channel, voltage-sensitive Kb	Coding
TC0300013520.hg.1	9.84	7.98	6.79	6.7	3.42e-05	0.0009	CLDN1	claudin 1	Multiple_Complex
TC1300007752.hg.1	4.92	5.78	7.45	8.17	2.35e-06	0.0002	CLDN10	claudin 10	Multiple_Complex
TC0300009474.hg.1	8.52	7.32	6.44	6.06	1.97e-06	0.0002	CLDN11	claudin 11	Multiple_Complex
TC0700013396.hg.1	9.93	10.06	10.95	12.34	5.82e-07	0.0001	CLDN12	claudin 12	Multiple_Complex
TC0700011503.hg.1	7.74	8.23	8.73	9.26	0.0042	0.0208	CLDN3	claudin 3	Coding
TC0700007993.hg.1	14.53	14.98	15.3	15.34	0.0003	0.0031	CLDN4	claudin 4	Multiple_Complex
TC1700012346.hg.1	9.28	10.12	10.69	11.35	1.18e-05	0.0006	CLDN7	claudin 7	Multiple_Complex
TC0300014020.hg.1	13.85	13.92	14.13	14.84	7.41e-05	0.0015	CLDND1	claudin domain containing 1	Multiple_Complex
TC1600006893.hg.1	9.48	9.42	9.27	8.74	0.0108	0.0411	CLEC16A	C-type lectin domain family 16, member A	Multiple_Complex
TC1200009881.hg.1	9.32	10.64	12.02	13.37	1.28e-08	2.49e-05	CLEC2B	C-type lectin domain family 2, member B	Multiple_Complex
TC1200006771.hg.1	6.69	7.07	8.03	8.8	7.04e-06	0.0004	CLEC2D	C-type lectin domain family 2, member D	Multiple_Complex
TC0300013823.hg.1	3.89	4.51	3.76	3.6	0.0198	0.0642	CLEC3B	C-type lectin domain family 3, member B	Coding
TC1900006856.hg.1	5.74	6.3	5.47	5.9	0.0329	0.093	CLEC4M	C-type lectin domain family 4, member M	Multiple_Complex
TC0400011973.hg.1	11.44	11.79	11.93	12.2	0.0022	0.0132	CLGN	calmegin	Multiple_Complex
TC0900012024.hg.1	4.14	4.44	4.42	5.44	0.0081	0.0334	CLIC3	chloride intracellular channel 3	Multiple_Complex
TC0100007378.hg.1	14.02	14.01	14.47	14.78	0.0005	0.0048	CLIC4	chloride intracellular channel 4	Multiple_Complex
TC0500012611.hg.1	12.45	12.36	12.02	12.14	0.0111	0.0419	CLINT1	clathrin interactor 1	Multiple_Complex
TC1200012234.hg.1	10.9	10.5	10.47	10.27	0.0341	0.0952	CLIP1	CAP-GLY domain containing linker protein 1	Multiple_Complex
TC0100015952.hg.1	11.1	11.39	11.74	11.98	0.0002	0.0029	CLK2	CDC like kinase 2	Multiple_Complex
TC1500010764.hg.1	9.62	10.16	10.13	11.12	3.08e-05	0.0009	CLK3	CDC like kinase 3	Multiple_Complex
TC0500013020.hg.1	8.81	8.43	8.69	9.12	0.0183	0.0607	CLK4	CDC like kinase 4	Multiple_Complex
TC1100012615.hg.1	12.67	12.38	12.44	12.88	0.0085	0.0344	CLMP	CXADR-like membrane protein	Multiple_Complex
TC1500010887.hg.1	11.52	11.27	11.32	10.15	0.0001	0.0022	CLN6	ceroid-lipofuscinosis, neuronal 6, late infantile, variant	Multiple_Complex
TC1100011719.hg.1	13.97	14.12	14.31	14.37	0.0396	0.1063	CLNS1A	chloride channel, nucleotide-sensitive, 1A	Multiple_Complex
TC0400010745.hg.1	11.62	11.23	11.07	11.02	0.0031	0.0166	CLOCK	clock circadian regulator	Multiple_Complex
TC1100013001.hg.1	8	7.82	7.56	7.07	0.0002	0.0029	CLP1	cleavage and polyadenylation factor I subunit 1	Coding
TC1900006795.hg.1	13.57	13.66	13.96	13.94	0.0163	0.0559	CLPP	caseinolytic mitochondrial matrix peptidase proteolytic subunit	Multiple_Complex
TC0500009856.hg.1	11.22	11.2	11.05	10.5	0.001	0.0077	CLPTM1L	CLPTM1-like	Multiple_Complex
TC0100013700.hg.1	10.93	10.3	9.58	6.74	4.39e-08	4.38e-05	CLSPN	claspin	Multiple_Complex
TC0100012816.hg.1	12	12.26	12.19	12.54	0.0077	0.0321	CLSTN1	calsyntenin 1	Multiple_Complex
TC0900007117.hg.1	11.87	11.81	11.56	11.47	0.0214	0.068	CLTA	clathrin, light chain A	Multiple_Complex
TC0500012938.hg.1	12.26	12.06	11.95	11.22	0.0001	0.002	CLTB	clathrin, light chain B	Multiple_Complex
TC1700008465.hg.1	14.34	14.2	14.22	13.91	0.0228	0.0714	CLTC	clathrin, heavy chain (Hc)	Multiple_Complex
TC2200007952.hg.1	6.92	6.46	7	7.14	0.0342	0.0955	CLTCL1	clathrin, heavy chain-like 1	Multiple_Complex
TC0800009961.hg.1	11.23	11.44	11.1	10.89	0.0057	0.026	CLU; MIR6843	clusterin; microRNA 6843	Multiple_Complex
TC1800006447.hg.1	3.96	3.9	3.52	4.35	0.0255	0.0774	CLUL1	clusterin-like 1 (retinal)	Multiple_Complex
TC1300007845.hg.1	6.15	7.32	7.86	8.92	3.9e-07	0.0001	CLYBL	citrate lyase beta like	Multiple_Complex
TC0500010085.hg.1	13.63	13.91	14.11	14.4	0.0007	0.0062	CMBL	carboxymethylenebutenolidase homolog (Pseudomonas)	Multiple_Complex
TC1600011570.hg.1	11.92	11.72	11.71	11.02	0.0003	0.0034	CMC2	C-x(9)-C motif containing 2	Multiple_Complex
TC0200011624.hg.1	5.42	5.34	4.94	7.54	0.0002	0.0027	CMPK2	cytidine monophosphate (UMP-CMP) kinase 2, mitochondrial	Multiple_Complex
TC0300008133.hg.1	11.41	11.48	11.35	10.9	0.0169	0.0571	CMSS1	cms1 ribosomal small subunit homolog (yeast)	Multiple_Complex
TC1600008128.hg.1	7.88	8.47	8.43	8.68	0.0025	0.0145	CMTM3	CKLF-like MARVEL transmembrane domain containing 3	Multiple_Complex
TC1600010593.hg.1	9.93	10.14	10.56	10.49	0.0037	0.0191	CMTM4	CKLF-like MARVEL transmembrane domain containing 4	Multiple_Complex
TC1400006686.hg.1	4.28	3.62	3.65	3.99	0.0057	0.0259	CMTM5	CKLF-like MARVEL transmembrane domain containing 5	Multiple_Complex
TC0300010643.hg.1	11.02	10.75	10.54	10.01	0.0095	0.0375	CMTM6	CKLF-like MARVEL transmembrane domain containing 6	Multiple_Complex
TC1600010780.hg.1	8.8	8.57	7.92	7.58	0.0006	0.0052	CMTR2	cap methyltransferase 2	Multiple_Complex
TC1800007680.hg.1	13.51	13.31	13.09	12.9	0.0041	0.0205	CNDP2	CNDP dipeptidase 2 (metallopeptidase M20 family)	Multiple_Complex
TC0100018349.hg.1	7.13	6.9	6.48	6.39	0.0141	0.0503	CNIH3	cornichon family AMPA receptor auxiliary protein 3	Multiple_Complex
TC0100007444.hg.1	4.23	4.41	4.69	4.79	0.0142	0.0506	CNKSR1	connector enhancer of kinase suppressor of Ras 1	Multiple_Complex
TC0X00006758.hg.1	10.75	10.45	10.32	9.27	7.93e-05	0.0015	CNKSR2	connector enhancer of kinase suppressor of Ras 2	Multiple_Complex
TC0600014361.hg.1	9.24	9.54	9.88	10.29	0.0003	0.0036	CNKSR3	CNKSR family member 3	Multiple_Complex
TC1900007040.hg.1	5.88	6.06	5.36	5.5	0.0499	0.1252	CNN1	calponin 1, basic, smooth muscle	Multiple_Complex
TC1900006507.hg.1	10.68	10.37	10.15	10.36	0.03	0.0869	CNN2	calponin 2	Multiple_Complex
TC0100014995.hg.1	12.6	11.99	10.89	10.06	6.6e-07	0.0001	CNN3	calponin 3, acidic	Multiple_Complex
TC1000008758.hg.1	8.02	7.88	8.16	8.83	0.003	0.0161	CNNM2	cyclin and CBS domain divalent metal cation transport mediator 2	Multiple_Complex
TC0200016496.hg.1	7.87	7.88	8.45	8.91	0.006	0.0267	CNNM3	cyclin and CBS domain divalent metal cation transport mediator 3	Multiple_Complex
TC0200016494.hg.1	8.79	9.07	9.24	9.85	0.0044	0.0214	CNNM4	cyclin and CBS domain divalent metal cation transport mediator 4	Multiple_Complex
TC0300006978.hg.1	10.42	10.29	10.35	9.96	0.0225	0.0706	CNOT10	CCR4-NOT transcription complex subunit 10	Multiple_Complex
TC0200008646.hg.1	10.98	11.22	10.93	10.49	0.0076	0.0321	CNOT11	CCR4-NOT transcription complex subunit 11	Multiple_Complex
TC0700012701.hg.1	10.36	10.36	10.21	10.01	0.0432	0.113	CNOT4	CCR4-NOT transcription complex subunit 4	Multiple_Complex
TC0400011108.hg.1	9.85	9.86	10.12	10.52	0.0047	0.0226	CNOT6L	CCR4-NOT transcription complex subunit 6-like	Multiple_Complex
TC0800012392.hg.1	12.86	12.84	12.61	12.57	0.048	0.1216	CNOT7	CCR4-NOT transcription complex subunit 7	Multiple_Complex
TC0500009181.hg.1	12.06	12.36	12.4	12.95	0.0018	0.0116	CNOT8	CCR4-NOT transcription complex subunit 8	Multiple_Complex
TC1700007865.hg.1	10.28	10.2	10.06	9.62	0.0145	0.0513	CNP	2,3-cyclic nucleotide 3 phosphodiesterase	Multiple_Complex
TC0200015764.hg.1	11.51	11.58	11.91	12.57	0.0004	0.0038	CNPPD1	cyclin Pas1/PHO80 domain containing 1	Multiple_Complex
TC0600008059.hg.1	11.02	11.07	10.97	11.39	0.0324	0.092	CNPY3	canopy FGF signaling regulator 3	Multiple_Complex
TC0700008524.hg.1	6.91	7.12	6.54	5.97	0.0006	0.0052	CNPY4	canopy FGF signaling regulator 4	Multiple_Complex
TC0600012521.hg.1	6.19	6.66	6.07	6.03	0.0383	0.1039	CNR1	cannabinoid receptor 1 (brain)	Multiple_Complex
TC0100013306.hg.1	4.41	3.87	4.06	4.15	0.0316	0.0901	CNR2	cannabinoid receptor 2	Coding
TC0200012933.hg.1	7.76	7.61	6.94	6.64	5.73e-05	0.0013	CNRIP1	cannabinoid receptor interacting protein 1	Multiple_Complex
TC0100012272.hg.1	8.21	8.14	8.4	9.09	0.0009	0.0072	CNST	consortin, connexin sorting protein	Multiple_Complex
TC0300006446.hg.1	3.93	4.29	3.62	4.41	0.0056	0.0257	CNTN6	contactin 6	Multiple_Complex
TC0900007457.hg.1	11.42	11.25	11.41	11.84	0.0245	0.075	CNTNAP3P2; CNTNAP3	contactin associated protein-like 3 pseudogene 2; contactin associated protein-like 3	Multiple_Complex
TC1700006782.hg.1	5.17	5.3	5.99	5.94	0.004	0.0201	CNTROB	Transcript Identified by AceView, Entrez Gene ID(s) 116840	Unassigned
TC0700010887.hg.1	12.94	13.06	13.35	13.39	0.0182	0.0605	COA1	cytochrome c oxidase assembly factor 1 homolog	Multiple_Complex
TC1700010747.hg.1	11.54	11.93	11.88	11.9	0.021	0.0671	COA3	cytochrome c oxidase assembly factor 3	Multiple_Complex
TC0200013594.hg.1	9.62	10.12	10.09	10.56	0.0008	0.0062	COA5	cytochrome c oxidase assembly factor 5	Multiple_Complex
TC0100012020.hg.1	10.29	10.57	10.32	10.01	0.01	0.0388	COA6	cytochrome c oxidase assembly factor 6	Multiple_Complex
TC0100014210.hg.1	12.37	12.13	12.09	11.51	0.0011	0.0078	COA7	cytochrome c oxidase assembly factor 7 (putative)	Multiple_Complex
TC0700011066.hg.1	10.41	10.38	10.89	11	0.0066	0.0287	COBL	cordon-bleu WH2 repeat protein	Multiple_Complex
TC0200014792.hg.1	10.83	10.13	10.11	9.77	0.0003	0.0032	COBLL1	cordon-bleu WH2 repeat protein like 1	Multiple_Complex
TC1400006828.hg.1	5.74	5.52	4.95	4.54	0.0006	0.0054	COCH	cochlin	Multiple_Complex
TC1700012304.hg.1	11.41	11.56	11.76	12.32	0.0005	0.0047	COG1	component of oligomeric golgi complex 1	Multiple_Complex
TC0100011940.hg.1	11.49	11.58	11.53	11.11	0.0094	0.0372	COG2	component of oligomeric golgi complex 2	Multiple_Complex
TC1300006930.hg.1	9.44	9.5	9.79	10.76	1.63e-05	0.0007	COG6	component of oligomeric golgi complex 6	Multiple_Complex
TC1600009731.hg.1	10.87	10.77	10.88	11.71	0.0004	0.0042	COG7	component of oligomeric golgi complex 7	Multiple_Complex
TC0600012314.hg.1	10.78	9.23	7.82	6.44	1.01e-06	0.0002	COL12A1	collagen, type XII, alpha 1	Multiple_Complex
TC1000007910.hg.1	6.59	6.63	5.95	6.59	0.0031	0.0168	COL13A1	collagen, type XIII, alpha 1	Multiple_Complex
TC1000011740.hg.1	5.08	6.02	7.82	9.78	8.83e-07	0.0002	COL17A1; MIR936	collagen, type XVII, alpha 1; microRNA 936	Multiple_Complex
TC0700008358.hg.1	9.94	11.05	11.82	11.3	9.81e-06	0.0005	COL1A2	collagen, type I, alpha 2	Multiple_Complex
TC2000008056.hg.1	7.46	7.57	7.85	7.76	0.0382	0.1036	COL20A1	collagen, type XX, alpha 1	Multiple_Complex
TC0700010245.hg.1	5.47	5.21	5.73	5.57	0.033	0.0931	COL28A1	collagen, type XXVIII, alpha 1	Multiple_Complex
TC0200010239.hg.1	5.26	5.22	5.64	5.8	0.0233	0.0723	COL3A1; MIR3606	collagen, type III, alpha 1; microRNA 3606	Multiple_Complex
TC0500011163.hg.1	9.56	9.15	9.32	9.69	0.0266	0.08	COL4A3BP	collagen, type IV, alpha 3 (Goodpasture antigen) binding protein	Multiple_Complex
TC0X00008084.hg.1	7.23	8.1	9.65	10.46	1.31e-05	0.0006	COL4A5	collagen, type IV, alpha 5	Multiple_Complex
TC0900009127.hg.1	3.78	4.07	3.6	4.28	0.0038	0.0192	COL5A1	collagen, type V, alpha 1	Multiple_Complex
TC1900009604.hg.1	4.2	4.78	4.7	4.94	0.0266	0.0798	COL5A3	collagen, type V, alpha 3	Multiple_Complex
TC2100007446.hg.1	12.86	13.31	13.38	14	0.0001	0.0022	COL6A1	collagen, type VI, alpha 1	Multiple_Complex
TC2100007451.hg.1	8.27	8.05	8.46	9.29	0.001	0.0075	COL6A2	collagen, type VI, alpha 2	Multiple_Complex
TC0200016193.hg.1	5.42	4.75	3.59	4.26	0.0038	0.0192	COL6A3	collagen, type VI, alpha 3	Multiple_Complex
TC0300008130.hg.1	7.82	8.33	7.42	7.64	0.001	0.0076	COL8A1	collagen, type VIII, alpha 1	Multiple_Complex
TC2000008031.hg.1	3.49	4.1	3.91	4.01	0.0064	0.0279	COL9A3	collagen, type IX, alpha 3	Multiple_Complex
TC0800008658.hg.1	8.21	8.37	8.79	9.36	0.0025	0.0145	COLEC10	collectin sub-family member 10 (C-type lectin)	Multiple_Complex
TC0200007739.hg.1	8.71	8.62	8.13	7.86	0.0016	0.0106	COMMD1	copper metabolism (Murr1) domain containing 1	Multiple_Complex
TC0300012784.hg.1	11.35	11.45	11.19	10.92	0.0133	0.0481	COMMD2	COMM domain containing 2	Multiple_Complex
TC1500007883.hg.1	11.04	11.11	11.02	10.21	0.0013	0.0089	COMMD4	COMM domain containing 4	Multiple_Complex
TC0800012480.hg.1	11.76	11.65	11.55	11.15	0.007	0.0301	COMMD5	COMM domain containing 5	Coding
TC1300009273.hg.1	12.24	12.61	12.75	13.28	0.0003	0.0034	COMMD6	COMM domain containing 6	Multiple_Complex
TC2000008860.hg.1	10.47	10.35	10.25	9.5	0.0083	0.0341	COMMD7	COMM domain containing 7	Multiple_Complex
TC0400010606.hg.1	9.62	9.34	9.56	8.91	0.0018	0.0114	COMMD8	COMM domain containing 8	Multiple_Complex
TC1100010546.hg.1	12.12	12.01	11.96	11.55	0.0359	0.099	COMMD9	COMM domain containing 9	Multiple_Complex
TC2200006623.hg.1	11.51	11.5	11.7	11.95	0.0275	0.0817	COMT; MIR4761	catechol-O-methyltransferase; microRNA 4761	Multiple_Complex
TC1000011077.hg.1	8.63	8.76	9.16	9.2	0.0098	0.0385	COMTD1	catechol-O-methyltransferase domain containing 1	Multiple_Complex
TC0100016129.hg.1	13.24	13.33	13.32	13.86	0.0018	0.0113	COPA	coatomer protein complex subunit alpha	Multiple_Complex
TC1100013145.hg.1	11.84	11.75	11.33	12.08	0.0046	0.022	COPB1	coatomer protein complex subunit beta 1	Multiple_Complex
TC0300008766.hg.1	10.91	11.34	11.11	11.52	0.0184	0.0609	COPG1	coatomer protein complex subunit gamma 1	Multiple_Complex
TC0700012605.hg.1	9.84	9.92	9.84	10.27	0.0144	0.051	COPG2; TSGA13	coatomer protein complex subunit gamma 2; testis specific 13	Multiple_Complex
TC1700010327.hg.1	9.63	9.67	9.67	9.17	0.0104	0.04	COPRS	coordinator of PRMT5, differentiation stimulator	Multiple_Complex
TC1500009363.hg.1	13.5	13.23	13.11	13.46	0.0145	0.0514	COPS2	COP9 signalosome subunit 2	Multiple_Complex
TC1700009928.hg.1	13.99	13.85	13.69	12.74	6.29e-05	0.0013	COPS3	COP9 signalosome subunit 3	Multiple_Complex
TC0400007991.hg.1	10.78	10.38	10.23	9.71	0.0001	0.0019	COPS4	COP9 signalosome subunit 4	Multiple_Complex
TC0700008522.hg.1	13.7	13.63	13.42	13.15	0.0038	0.0192	COPS6	COP9 signalosome subunit 6	Multiple_Complex
TC0200011080.hg.1	12.34	12.54	12.32	11.89	0.0066	0.0287	COPS7B	COP9 signalosome subunit 7B	Multiple_Complex
TC1200007759.hg.1	13.69	13.79	13.78	14.25	0.0084	0.0344	COPZ1	coatomer protein complex subunit zeta 1	Multiple_Complex
TC1200007835.hg.1	11.79	11.71	11.7	11.42	0.0419	0.1107	COQ10A	coenzyme Q10A	Multiple_Complex
TC0200010362.hg.1	10.54	10.25	10.16	10.35	0.0429	0.1126	COQ10B	coenzyme Q10B	Multiple_Complex
TC0400011202.hg.1	12.64	12.33	12.3	11.98	0.0033	0.0174	COQ2	coenzyme Q2 4-hydroxybenzoate polyprenyltransferase	Multiple_Complex
TC0600012654.hg.1	9.03	9.24	9.02	8.01	0.0026	0.015	COQ3	coenzyme Q3 methyltransferase	Multiple_Complex
TC1200012167.hg.1	10.15	10.43	10.31	10.8	0.0035	0.0183	COQ5	coenzyme Q5, methyltransferase	Multiple_Complex
TC1400007663.hg.1	8.9	8.99	8.56	8.27	0.0029	0.0158	COQ6	coenzyme Q6 monooxygenase	Multiple_Complex
TC1600007448.hg.1	8.39	8.11	6.74	6.15	1.59e-05	0.0006	CORO1A	coronin, actin binding protein, 1A	Multiple_Complex
TC1100013194.hg.1	10.2	10.59	10.71	10.83	0.0045	0.022	CORO1B	coronin, actin binding protein, 1B	Multiple_Complex
TC1200011846.hg.1	15.19	14.96	14.81	14.64	0.0097	0.0379	CORO1C	coronin, actin binding protein, 1C	Multiple_Complex
TC0900010969.hg.1	7.09	8.27	8.65	9.03	0.0002	0.0028	CORO2A	coronin, actin binding protein, 2A	Multiple_Complex
TC1500007678.hg.1	2.87	2.64	3.45	3.21	0.0057	0.0259	CORO2B	Memczak2013 ALT_ACCEPTOR, ALT_DONOR, coding, INTERNAL, intronic best transcript NM_001190457	NonCoding
TC1600011060.hg.1	15.51	15.24	14.99	14.85	0.002	0.0122	COTL1	coactosin-like F-actin binding protein 1	Multiple_Complex
TC1700011171.hg.1	12.77	12.75	12.46	12.12	0.0014	0.0098	COX11	COX11 cytochrome c oxidase copper chaperone	Multiple_Complex
TC0200008554.hg.1	11.89	12.85	12.87	13.17	0.0003	0.0035	COX5B	cytochrome c oxidase subunit Vb	Multiple_Complex
TC1200012716.hg.1	15.47	15.61	15.76	15.81	0.036	0.0992	COX6A1	cytochrome c oxidase subunit VIa polypeptide 1	Multiple_Complex
TC1900007871.hg.1	13.27	13.63	13.63	13.83	0.0077	0.0322	COX6B1	cytochrome c oxidase subunit VIb polypeptide 1 (ubiquitous)	Multiple_Complex
TC0800011239.hg.1	13.98	13.79	14.27	14.43	0.005	0.0237	COX6C	cytochrome c oxidase subunit VIc	Multiple_Complex
TC0600012315.hg.1	12.98	13.28	13.45	13.62	0.005	0.0235	COX7A2	cytochrome c oxidase subunit VIIa polypeptide 2 (liver)	Multiple_Complex
TC0200016654.hg.1	13.81	13.85	13.94	14.4	0.0029	0.0159	COX7A2L	cytochrome c oxidase subunit VIIa polypeptide 2 like	Multiple_Complex
TC0X00007704.hg.1	14.42	14.65	14.74	14.75	0.04	0.1071	COX7B	cytochrome c oxidase subunit VIIb	Multiple_Complex
TC1100013027.hg.1	15.07	15.38	15.41	15.52	0.0491	0.1235	COX8A	cytochrome c oxidase subunit VIIIA (ubiquitous)	Multiple_Complex
TC0300012768.hg.1	6.27	6.11	6.21	8.73	0.0003	0.0034	CP	ceruloplasmin (ferroxidase)	Multiple_Complex
TC0700009140.hg.1	4.34	4.1	3.99	4.62	0.01	0.0389	CPA1	carboxypeptidase A1 (pancreatic)	Multiple_Complex
TC0700009132.hg.1	2.95	3.39	2.71	2.61	0.0016	0.0103	CPA2	carboxypeptidase A2 (pancreatic)	Multiple_Complex
TC0700009134.hg.1	8.84	6.63	6.16	7.33	0.0001	0.0018	CPA4	carboxypeptidase A4	Multiple_Complex
TC1900009941.hg.1	5.7	5.61	5.32	6.22	0.0005	0.0045	CPAMD8	C3 and PZP-like, alpha-2-macroglobulin domain containing 8	Multiple_Complex
TC1700007451.hg.1	10.44	10.47	10.67	11.48	0.0006	0.0053	CPD	carboxypeptidase D	Multiple_Complex
TC0400006930.hg.1	8.18	7.65	8.14	9.28	5.51e-05	0.0012	CPEB2	cytoplasmic polyadenylation element binding protein 2	Multiple_Complex
TC1000011420.hg.1	5.02	5.1	5.11	5.73	0.041	0.1093	CPEB3	cytoplasmic polyadenylation element binding protein 3	Multiple_Complex
TC0500009521.hg.1	8.26	7.95	7.92	8.66	0.0292	0.0853	CPEB4	cytoplasmic polyadenylation element binding protein 4	Multiple_Complex
TC0400009704.hg.1	6.57	6.34	5.66	5.69	0.0007	0.0057	CPLX1	complexin 1	Multiple_Complex
TC0500009566.hg.1	5.52	6.02	5.74	6.2	0.0099	0.0387	CPLX2	complexin 2	Multiple_Complex
TC1200011207.hg.1	9.17	8.93	9.19	9.38	0.0198	0.0642	CPM	carboxypeptidase M	Multiple_Complex
TC0800008150.hg.1	12.6	12.39	12.13	12.07	0.0075	0.0315	CPNE3	copine III	Multiple_Complex
TC1600008889.hg.1	6.02	5.97	7.08	7.33	0.0001	0.0021	CPNE7	copine VII	Multiple_Complex
TC1200010397.hg.1	11.81	10.91	10.46	10.58	4.34e-05	0.0011	CPNE8	copine VIII	Multiple_Complex
TC0300014021.hg.1	10.09	10.16	9.75	9.87	0.029	0.0849	CPOX	coproporphyrinogen oxidase	Multiple_Complex
TC1600009446.hg.1	8.04	7.8	7.74	7.49	0.0433	0.1132	CPPED1	calcineurin-like phosphoesterase domain containing 1	Multiple_Complex
TC0200010658.hg.1	7.9	8.06	8.48	9.31	3.21e-05	0.0009	CPS1	carbamoyl-phosphate synthase 1	Multiple_Complex
TC1400008007.hg.1	13.09	13.01	13.02	12.47	0.0017	0.011	CPSF2	cleavage and polyadenylation specific factor 2	Multiple_Complex
TC0200006647.hg.1	11.83	11.74	11.79	11.33	0.0059	0.0266	CPSF3	cleavage and polyadenylation specific factor 3	Multiple_Complex
TC0100012465.hg.1	11.23	11.39	11.71	11.75	0.0063	0.0279	CPSF3L; MIR6727	cleavage and polyadenylation specific factor 3-like; microRNA 6727	Multiple_Complex
TC0700008496.hg.1	6.2	6.18	6.1	5.44	0.0015	0.0102	CPSF4	cleavage and polyadenylation specific factor 4	Multiple_Complex
TC1200008126.hg.1	11.88	12.08	11.93	11.5	0.0041	0.0204	CPSF6	cleavage and polyadenylation specific factor 6	Multiple_Complex
TC1100011035.hg.1	11.58	11.34	11.03	10.69	0.006	0.0268	CPSF7	cleavage and polyadenylation specific factor 7	Multiple_Complex
TC1100011395.hg.1	11.23	11.01	10.43	9.88	0.0003	0.0035	CPT1A	carnitine palmitoyltransferase 1A (liver)	Multiple_Complex
TC0100006501.hg.1	9.94	9.89	9.72	9.23	0.0018	0.0113	CPTP	ceramide-1-phosphate transfer protein	Multiple_Complex
TC0700010604.hg.1	8.64	7.89	8.12	6.7	6.15e-05	0.0013	CPVL	carboxypeptidase, vitellogenic-like	Multiple_Complex
TC0100011414.hg.1	2.92	2.76	3.41	3.68	0.0085	0.0345	CR1	complement component (3b/4b) receptor 1 (Knops blood group)	Multiple_Complex
TC0100011413.hg.1	4.97	4.71	5.3	5.28	0.0413	0.1097	CR2	complement component (3d/Epstein Barr virus) receptor 2	Multiple_Complex
TC1500007972.hg.1	5.3	5.71	5.27	4.89	0.0164	0.0561	CRABP1	cellular retinoic acid binding protein 1	Multiple_Complex
TC0100016018.hg.1	12.71	13.53	13.51	13.88	6.96e-05	0.0014	CRABP2	cellular retinoic acid binding protein 2	Coding
TC0900011673.hg.1	9.11	9.39	9.6	10.11	0.0003	0.0032	CRAT	carnitine O-acetyltransferase	Multiple_Complex
TC0300010123.hg.1	10.75	10.77	11.03	11.13	0.0349	0.0972	CRBN	cereblon	Multiple_Complex
TC0700013381.hg.1	13.15	13.18	12.96	12.79	0.0232	0.0723	CRCP	CGRP receptor component	Multiple_Complex
TC0900007096.hg.1	10.59	10.37	10.01	10.4	0.0049	0.0233	CREB3	cAMP responsive element binding protein 3	Multiple_Complex
TC1100007445.hg.1	5.88	6.44	6.66	6.33	0.0161	0.0552	CREB3L1	cAMP responsive element binding protein 3-like 1	Multiple_Complex
TC0700012734.hg.1	9.11	9.8	9.44	11.29	3.39e-06	0.0003	CREB3L2	cAMP responsive element binding protein 3-like 2	Multiple_Complex
TC0100010058.hg.1	3.5	3.77	3.87	4.48	0.0223	0.0701	CREB3L4	cAMP responsive element binding protein 3-like 4	Multiple_Complex
TC0700007034.hg.1	11.63	11.58	12.41	12.62	0.0002	0.0029	CREB5	cAMP responsive element binding protein 5	Multiple_Complex
TC1600009202.hg.1	11.87	11.74	11.69	11.23	0.0111	0.042	CREBBP	CREB binding protein	Multiple_Complex
TC0500009488.hg.1	5.97	5.84	6.84	7.57	0.0001	0.0019	CREBRF	CREB3 regulatory factor	Multiple_Complex
TC1100011829.hg.1	8.72	8.3	9.05	9.47	0.0061	0.0271	CREBZF	CREB/ATF bZIP transcription factor	Multiple_Complex
TC0100018528.hg.1	12.35	11.91	11.09	11.19	5.67e-05	0.0013	CREG1	cellular repressor of E1A-stimulated genes 1	Multiple_Complex
TC0200013668.hg.1	10.39	9.99	8.53	7.49	3.91e-06	0.0003	CREG2	cellular repressor of E1A-stimulated genes 2	Multiple_Complex
TC0300006566.hg.1	5.31	6.37	6.31	7.99	0.0002	0.0026	CRELD1	cysteine rich with EGF-like domains 1	Multiple_Complex
TC2200007780.hg.1	9.3	8.83	8.22	7.61	5.8e-06	0.0004	CRELD2	cysteine rich with EGF-like domains 2	Multiple_Complex
TC1000007272.hg.1	10.89	10.55	10.3	10.42	0.0118	0.0438	CREM	cAMP responsive element modulator	Multiple_Complex
TC0200007237.hg.1	11.52	11.17	11.22	11.19	0.0423	0.1114	CRIM1	cysteine rich transmembrane BMP regulator 1 (chordin-like)	Multiple_Complex
TC1400008486.hg.1	11.34	11.74	12.29	12.56	7.01e-05	0.0014	CRIP2	cysteine-rich protein 2	Multiple_Complex
TC0600014293.hg.1	3.31	3.72	3.79	3.57	0.0271	0.081	CRIP3	cysteine-rich protein 3	Multiple_Complex
TC0800007995.hg.1	7.44	6.59	5.85	5.64	0.005	0.0236	CRISPLD1	cysteine-rich secretory protein LCCL domain containing 1	Multiple_Complex
TC1600008661.hg.1	6.43	6.06	5.77	5.83	0.0154	0.0535	CRISPLD2	cysteine-rich secretory protein LCCL domain containing 2	Multiple_Complex
TC1700009372.hg.1	11.58	11.39	11.29	11.16	0.0309	0.0888	CRK	v-crk avian sarcoma virus CT10 oncogene homolog	Multiple_Complex
TC2200008062.hg.1	7.05	7.3	6.97	6.53	0.0049	0.0232	CRKL	Memczak2013 ANTISENSE, CDS, coding, INTERNAL best transcript NM_005207	NonCoding
TC1700010293.hg.1	8	7.63	7.1	7.05	0.0035	0.0181	CRLF3	cytokine receptor-like factor 3	Multiple_Complex
TC1600010375.hg.1	11.61	11.48	11.64	12	0.0189	0.062	CRNDE	colorectal neoplasia differentially expressed (non-protein coding)	Multiple_Complex
TC2000008573.hg.1	9.38	9.24	8.94	8.77	0.0052	0.0244	CRNKL1	crooked neck pre-mRNA splicing factor 1	Multiple_Complex
TC0700008252.hg.1	9.17	9	8.09	7.58	0.0002	0.0025	CROT	carnitine O-octanoyltransferase	Multiple_Complex
TC0300006993.hg.1	15.33	15.16	15.43	15.85	0.0017	0.0109	CRTAP	cartilage associated protein	Multiple_Complex
TC0100015891.hg.1	11.59	11.25	11.1	11.03	0.0241	0.074	CRTC2	CREB regulated transcription coactivator 2	Multiple_Complex
TC1500008317.hg.1	9.62	9.44	9.25	9.2	0.0168	0.057	CRTC3	CREB regulated transcription coactivator 3	Multiple_Complex
TC1100012308.hg.1	4.35	4.54	5.85	7.21	0.0014	0.0097	CRYAB	crystallin alpha B	Coding
TC0300008088.hg.1	8.01	7.8	7.96	7.57	0.0398	0.1067	CRYBG3	crystallin beta-gamma domain containing 3	Multiple_Complex
TC0700013075.hg.1	7.75	7.79	7.89	8.25	0.0096	0.0377	CRYGN	crystallin gamma N	Multiple_Complex
TC1300008253.hg.1	7.24	7.43	7.77	8.43	0.0116	0.0433	CRYL1	crystallin lambda 1	Multiple_Complex
TC0100014612.hg.1	11.78	12.17	11.78	11.3	0.0005	0.0046	CRYZ	crystallin zeta	Multiple_Complex
TC1200012801.hg.1	16.3	16.18	16.19	15.86	0.0154	0.0535	CS	citrate synthase	Multiple_Complex
TC1200010793.hg.1	7.37	7.28	8.88	10.13	8.18e-07	0.0001	CSAD	cysteine sulfinic acid decarboxylase	Multiple_Complex
TC0X00011134.hg.1	8.96	9.07	9.04	9.37	0.0436	0.1138	CSAG1	chondrosarcoma associated gene 1	Coding
TC0X00011132.hg.1	6.17	6.01	6.31	6.62	0.0115	0.043	CSAG3	CSAG family, member 3	Multiple_Complex
TC2000007627.hg.1	14.67	14.48	14.38	13.71	0.0002	0.0023	CSE1L	CSE1 chromosome segregation 1-like (yeast)	Multiple_Complex
TC0100009364.hg.1	8.6	7.97	9.37	10.26	4.35e-06	0.0003	CSF1	colony stimulating factor 1 (macrophage)	Multiple_Complex
TC0500012455.hg.1	6.3	5.73	5.76	5.66	0.0313	0.0897	CSF1R	colony stimulating factor 1 receptor	Multiple_Complex
TC0800009782.hg.1	4.99	5.7	5.99	6.44	0.0002	0.003	CSGALNACT1	chondroitin sulfate N-acetylgalactosaminyltransferase 1	Multiple_Complex
TC1000007404.hg.1	9.5	9.09	8.73	8.58	0.0007	0.0058	CSGALNACT2	chondroitin sulfate N-acetylgalactosaminyltransferase 2	Multiple_Complex
TC0800009383.hg.1	3.3	3.74	3.42	4.12	0.0121	0.0448	CSMD1	Transcript Identified by AceView, Entrez Gene ID(s) 64478	Unassigned
TC0100013659.hg.1	7.87	7.8	8.12	7.22	0.0126	0.0461	CSMD2	CUB and Sushi multiple domains 2	Multiple_Complex
TC2200009350.hg.1	13.41	13.75	13.93	14.33	0.0024	0.0142	CSNK1E	casein kinase 1, epsilon	Multiple_Complex
TC2200009351.hg.1	12.25	12.61	12.94	13.48	6.67e-05	0.0014	CSNK1E	casein kinase 1, epsilon	Coding
TC2200009349.hg.1	10.13	10.49	10.73	11.27	0.0006	0.0056	CSNK1E	casein kinase 1, epsilon	Multiple_Complex
TC0500008494.hg.1	10.6	11.01	10.98	10.94	0.0359	0.0991	CSNK1G3	casein kinase 1, gamma 3	Multiple_Complex
TC0300010770.hg.1	5.96	6.03	5.21	5.62	0.0266	0.08	CSRNP1	cysteine-serine-rich nuclear protein 1	Multiple_Complex
TC1200010690.hg.1	8.69	8.19	7.55	6.66	1.48e-05	0.0006	CSRNP2	cysteine-serine-rich nuclear protein 2	Multiple_Complex
TC0100016917.hg.1	12.43	12.44	11.9	11.33	0.0003	0.0036	CSRP1	cysteine and glycine-rich protein 1	Multiple_Complex
TC1200011327.hg.1	11.53	11.5	10.79	11.03	0.0048	0.023	CSRP2	cysteine and glycine-rich protein 2	Multiple_Complex
TC2000008682.hg.1	2.33	2.29	2.78	2.42	0.0418	0.1105	CST1	cystatin SN	Coding
TC2000008678.hg.1	11.45	12.08	12.33	12.88	3.45e-05	0.001	CST3	cystatin C	Multiple_Complex
TC2100008314.hg.1	14.86	14.89	15	15.92	0.0001	0.0021	CSTB	cystatin B (stefin B)	Multiple_Complex
TC0X00007923.hg.1	10.66	10.63	10.37	9.59	0.0006	0.0054	CSTF2	cleavage stimulation factor, 3 pre-RNA, subunit 2	Multiple_Complex
TC1000010651.hg.1	11.15	10.68	11.03	10.7	0.0257	0.0778	CSTF2T	cleavage stimulation factor, 3 pre-RNA, subunit 2, tau variant	Coding
TC1100010483.hg.1	13.24	13.1	12.88	12.52	0.0012	0.0084	CSTF3	cleavage stimulation factor, 3 pre-RNA, subunit 3	Multiple_Complex
TC0X00011393.hg.1	3.99	3.83	3.76	4.32	0.027	0.0807	CT47A5; CT47A2; CT47A1; CT47A11; CT47A12	cancer/testis antigen family 47, member A5; cancer/testis antigen family 47, member A2; cancer/testis antigen family 47, member A1; cancer/testis antigen family 47, member A11; cancer/testis antigen family 47, member A12	Coding
TC0X00011219.hg.1	3.71	4.06	4.12	4.24	0.0463	0.1186	CTAG2	cancer/testis antigen 2	Multiple_Complex
TC1400010605.hg.1	9.38	9.83	9.69	10.09	0.0039	0.0197	CTAGE5	CTAGE family, member 5	Multiple_Complex
TC1000012139.hg.1	12.03	11.69	11.57	11.48	0.0049	0.0232	CTBP2	C-terminal binding protein 2	Multiple_Complex
TC1000012144.hg.1	3.6	3.4	3.77	4.48	0.0093	0.0368	CTBP2	Transcript Identified by AceView, Entrez Gene ID(s) 1488	Unassigned
TC0100014755.hg.1	9.43	9.72	10.19	10.85	9.17e-05	0.0017	CTBS	chitobiase, di-N-acetyl-	Multiple_Complex
TC1700009681.hg.1	6.14	6.68	7.15	7.32	0.0381	0.1036	CTC1	CTS telomere maintenance complex component 1	Multiple_Complex
TC1600008166.hg.1	11.3	11.35	11.14	10.4	0.0011	0.0079	CTCF	CCCTC-binding factor (zinc finger protein)	Multiple_Complex
TC1800007820.hg.1	11.21	11.11	10.94	10.6	0.0111	0.042	CTDP1	CTD phosphatase subunit 1	Multiple_Complex
TC1200010984.hg.1	11.05	11.65	11.69	12.1	0.0002	0.0028	CTDSP2	CTD small phosphatase 2	Multiple_Complex
TC0600013186.hg.1	10.88	9.74	9.69	9.88	0.0004	0.0045	CTGF	connective tissue growth factor	Multiple_Complex
TC0100008697.hg.1	7.16	6.95	7.46	8.99	5.6e-06	0.0004	CTH	cystathionine gamma-lyase	Multiple_Complex
TC0800008481.hg.1	10.15	10.91	10.87	11.69	1.84e-05	0.0007	CTHRC1	collagen triple helix repeat containing 1	Multiple_Complex
TC1800007276.hg.1	4.59	4.84	5.03	4.61	0.0109	0.0415	CTIF; MIR4743	CBP80/20-dependent translation initiation factor; microRNA 4743	Multiple_Complex
TC0900011148.hg.1	11.39	10.85	10.75	10.49	0.0013	0.0093	CTNNAL1	catenin (cadherin-associated protein), alpha-like 1	Multiple_Complex
TC0300007136.hg.1	13.8	13.99	13.58	13.36	0.0023	0.0134	CTNNB1	catenin (cadherin-associated protein), beta 1	Multiple_Complex
TC2000007294.hg.1	11.28	11.06	10.66	10.55	0.0023	0.0137	CTNNBL1	catenin, beta like 1	Multiple_Complex
TC1700006585.hg.1	10.07	9.93	9.92	9.09	0.0006	0.0056	CTNS	cystinosin, lysosomal cystine transporter	Multiple_Complex
TC0100007980.hg.1	12.78	12.64	12.39	11.23	1.74e-05	0.0007	CTPS1	CTP synthase 1	Multiple_Complex
TC0X00009153.hg.1	11.82	11.82	12.17	12.29	0.0048	0.0229	CTPS2	CTP synthase 2	Multiple_Complex
TC1100006840.hg.1	11.69	11.44	11.12	10.64	0.0003	0.0031	CTR9	CTR9 homolog, Paf1/RNA polymerase II complex component	Multiple_Complex
TC1600011552.hg.1	6.5	6.65	6.56	5.91	0.0015	0.0102	CTRL	chymotrypsin-like	Multiple_Complex
TC0800009619.hg.1	14.08	13.86	13.74	14.34	0.0026	0.0149	CTSB	cathepsin B	Multiple_Complex
TC1100011294.hg.1	5.4	5.86	6.05	6.03	0.0143	0.0509	CTSF	cathepsin F	Multiple_Complex
TC1400008762.hg.1	4.44	4.58	5.05	5.26	0.0186	0.0613	CTSG	cathepsin G	Multiple_Complex
TC1500010160.hg.1	6.56	7.17	7.03	7.71	0.0003	0.0032	CTSH	cathepsin H	Multiple_Complex
TC0100015754.hg.1	5.39	5.16	5.66	5.85	0.0391	0.1053	CTSK	cathepsin K	Multiple_Complex
TC0900007816.hg.1	11.36	10.91	10.63	10.11	0.0004	0.0039	CTSL	cathepsin L	Multiple_Complex
TC0400012213.hg.1	6.73	6.46	6.92	8.56	5.09e-06	0.0004	CTSO	cathepsin O	Coding
TC0100015752.hg.1	4.26	4.24	4.28	5.56	0.0011	0.0081	CTSS	cathepsin S	Multiple_Complex
TC2000009646.hg.1	13.15	12.94	12.81	12.64	0.0111	0.042	CTSZ	cathepsin Z	Multiple_Complex
TC0700012377.hg.1	5.37	4.94	5.02	4.29	0.0178	0.0594	CTTNBP2	cortactin binding protein 2	Multiple_Complex
TC1000009916.hg.1	3.4	4.04	3.69	4.03	0.025	0.0762	CUBN	cubilin (intrinsic factor-cobalamin receptor)	Multiple_Complex
TC1000011679.hg.1	7.95	8.64	9	9.71	4.22e-05	0.0011	CUEDC2	CUE domain containing 2	Multiple_Complex
TC0700009585.hg.1	12.64	12.51	12.34	11.97	0.0012	0.0087	CUL1	cullin 1	Multiple_Complex
TC1000010310.hg.1	12.47	12.3	11.91	11.3	0.0001	0.0022	CUL2	cullin 2	Multiple_Complex
TC0200015887.hg.1	12.43	12.31	12.09	11.79	0.0057	0.0259	CUL3	cullin 3	Multiple_Complex
TC0X00010675.hg.1	12.61	12.52	12.48	12.96	0.0096	0.0378	CUL4B	cullin 4B	Multiple_Complex
TC0600011857.hg.1	7.54	8	7.94	9.31	0.0004	0.0043	CUL7	cullin 7	Multiple_Complex
TC0600011546.hg.1	13.34	13.47	13.74	13.86	0.0069	0.0298	CUTA	cutA divalent cation tolerance homolog (E. coli)	Multiple_Complex
TC0700008597.hg.1	11.28	11.49	12.01	12.54	3.51e-05	0.001	CUX1	cut-like homeobox 1	Multiple_Complex
TC1700010548.hg.1	8.25	7.99	7.65	7.56	0.01	0.0389	CWC25	CWC25 spliceosome-associated protein homolog	Multiple_Complex
TC0500007591.hg.1	11.94	11.72	11.71	11.57	0.0438	0.1142	CWC27	CWC27 spliceosome-associated protein homolog	Multiple_Complex
TC1000011605.hg.1	10.92	10.73	10.44	10.19	0.0014	0.0094	CWF19L1; SNORA12	CWF19-like 1, cell cycle control (S. pombe); small nucleolar RNA, H/ACA box 12	Multiple_Complex
TC2100006659.hg.1	9.12	10.32	11.37	11.82	6.48e-07	0.0001	CXADR	coxsackie virus and adenovirus receptor	Multiple_Complex
TC0400007840.hg.1	7.47	5.4	4.53	4.86	8.71e-05	0.0016	CXCL1	chemokine (C-X-C motif) ligand 1 (melanoma growth stimulating activity, alpha)	Multiple_Complex
TC0400011053.hg.1	4.21	4.21	4.63	6.74	0.0015	0.0101	CXCL10	chemokine (C-X-C motif) ligand 10	Coding
TC1700009528.hg.1	7.84	7.8	7.56	6.98	0.0009	0.0069	CXCL16	chemokine (C-X-C motif) ligand 16	Multiple_Complex
TC0400012814.hg.1	6.89	6.02	5.28	5.09	0.0004	0.0045	CXCL6	chemokine (C-X-C motif) ligand 6	Multiple_Complex
TC0400007836.hg.1	11.96	9.21	7.05	8.15	1.82e-07	7.64e-05	CXCL8	chemokine (C-X-C motif) ligand 8	Multiple_Complex
TC0200014414.hg.1	8.74	9.43	9.69	11.95	2.73e-07	8.32e-05	CXCR4	chemokine (C-X-C motif) receptor 4	Multiple_Complex
TC0X00009440.hg.1	9.44	9.41	9.67	10.54	5.32e-05	0.0012	CXorf38	chromosome X open reading frame 38	Coding
TC0X00008687.hg.1	12.51	12.46	12.27	12.06	0.0103	0.0399	CXorf40A	chromosome X open reading frame 40A	Multiple_Complex
TC0X00011406.hg.1	12.02	11.94	11.9	11.53	0.026	0.0784	CXorf40B	chromosome X open reading frame 40B	Multiple_Complex
TC0X00008052.hg.1	9.19	9.16	8.77	8.45	0.0008	0.0063	CXorf57	chromosome X open reading frame 57	Multiple_Complex
TC1800008680.hg.1	9.28	9.38	9.19	8.5	0.0209	0.067	CXXC1	CXXC finger protein 1	Multiple_Complex
TC0500008835.hg.1	5.94	6.65	6.9	6.96	0.0006	0.0051	CXXC5	CXXC finger protein 5	Multiple_Complex
TC0500012217.hg.1	3.88	3.46	3.49	3.66	0.0398	0.1067	CXXC5	Memczak2013 ANTISENSE, coding, INTERNAL, intronic best transcript NM_016463	NonCoding
TC1700011407.hg.1	7.9	8.02	7.74	7.31	0.0028	0.0157	CYB561	cytochrome b561	Multiple_Complex
TC1100011032.hg.1	10.29	10.64	10.25	9.78	0.005	0.0235	CYB561A3	cytochrome b561 family, member A3	Multiple_Complex
TC0100009354.hg.1	5.21	4.94	5.14	4.45	0.0074	0.0312	CYB561D1	cytochrome b561 family, member D1	Coding
TC1800009029.hg.1	10.89	11.07	10.68	10.6	0.0156	0.054	CYB5A	cytochrome b5 type A (microsomal)	Multiple_Complex
TC1600008228.hg.1	13	12.86	12.83	12.43	0.0096	0.0377	CYB5B	cytochrome b5 type B (outer mitochondrial membrane)	Multiple_Complex
TC1700006611.hg.1	8.04	8.23	8.69	8.6	0.0413	0.1097	CYB5D2	cytochrome b5 domain containing 2	Multiple_Complex
TC1700006612.hg.1	5.67	5.9	6.45	6.17	0.0131	0.0475	CYB5D2	Transcript Identified by AceView, Entrez Gene ID(s) 124936	Unassigned
TC2200008886.hg.1	13.43	13.5	13.6	13.83	0.0437	0.114	CYB5R3	cytochrome b5 reductase 3	Multiple_Complex
TC0600014148.hg.1	8.88	8.6	8.22	7.65	4.99e-05	0.0012	CYB5R4	cytochrome b5 reductase 4	Multiple_Complex
TC0700010509.hg.1	15.34	15.34	15.2	14.71	0.0011	0.0081	CYCS	cytochrome c, somatic	Coding
TC1500008703.hg.1	11.99	12.13	12.47	12.57	0.0021	0.0129	CYFIP1	cytoplasmic FMR1 interacting protein 1	Multiple_Complex
TC1600007829.hg.1	7.87	7.46	7.3	6.85	0.0008	0.0065	CYLD	cylindromatosis (turban tumor syndrome)	Multiple_Complex
TC1500007855.hg.1	3.24	3.06	3.68	3.62	0.0382	0.1036	CYP1A2	cytochrome P450, family 1, subfamily A, polypeptide 2	Coding
TC0200016651.hg.1	9.22	8.69	8.96	8.61	0.0077	0.0323	CYP1B1	cytochrome P450, family 1, subfamily B, polypeptide 1	Multiple_Complex
TC0200010516.hg.1	9.58	9.07	9.03	8.81	0.0289	0.0847	CYP20A1	cytochrome P450, family 20, subfamily A, polypeptide 1	Multiple_Complex
TC0200014164.hg.1	5.53	5.17	4.61	4.62	0.0002	0.0027	CYP27C1	cytochrome P450, family 27, subfamily C, polypeptide 1	Coding
TC1900008134.hg.1	3.54	3.31	3.41	2.91	0.0149	0.0524	CYP2B6	cytochrome P450, family 2, subfamily B, polypeptide 6	Multiple_Complex
TC1000009472.hg.1	4.32	4.46	5.03	5.1	0.0042	0.0209	CYP2E1	cytochrome P450, family 2, subfamily E, polypeptide 1	Multiple_Complex
TC1100010185.hg.1	8.77	9.15	9.24	9.78	0.021	0.0671	CYP2R1	cytochrome P450, family 2, subfamily R, polypeptide 1	Multiple_Complex
TC1900008141.hg.1	10.61	10	9.57	9.1	0.0037	0.0192	CYP2S1	cytochrome P450, family 2, subfamily S, polypeptide 1	Multiple_Complex
TC0600011948.hg.1	6.72	6.71	6.18	5.29	0.0175	0.0586	CYP39A1	cytochrome P450, family 39, subfamily A, polypeptide 1	Multiple_Complex
TC0700011953.hg.1	4.1	4.54	5.3	8.88	8.75e-07	0.0002	CYP3A5	cytochrome P450, family 3, subfamily A, polypeptide 5	Multiple_Complex
TC0700011954.hg.1	3.6	3.62	4.16	4.31	0.0295	0.0858	CYP3A7; CYP3A7-CYP3A51P	cytochrome P450, family 3, subfamily A, polypeptide 7; CYP3A7-CYP3A51P readthrough	Multiple_Complex
TC0700013584.hg.1	12.18	12.6	12.8	13.53	3.83e-05	0.001	CYP51A1	cytochrome P450, family 51, subfamily A, polypeptide 1	Multiple_Complex
TC0100008912.hg.1	9.12	7.75	7.58	8.21	0.0223	0.0701	CYR61	cysteine-rich, angiogenic inducer, 61	Multiple_Complex
TC0200011703.hg.1	8.38	9.05	8.63	8.91	0.0087	0.0353	CYS1	cystin 1	Multiple_Complex
TC0500008849.hg.1	11.59	11.81	12.25	12.64	0.0005	0.005	CYSTM1	cysteine-rich transmembrane module containing 1	Multiple_Complex
TC1700011910.hg.1	9.2	9.2	9.69	9.52	0.0134	0.0486	CYTH1	cytohesin 1	Multiple_Complex
TC0700010189.hg.1	10.06	9.57	9.78	10.15	0.0341	0.0954	CYTH3	cytohesin 3	Multiple_Complex
TC2200007287.hg.1	6.11	6.29	6.24	5.72	0.0472	0.1202	CYTH4	cytohesin 4	Multiple_Complex
TC2100007816.hg.1	10.62	10.28	10.58	11.08	0.0011	0.0079	CYYR1	cysteine/tyrosine-rich 1	Coding
TC1400007328.hg.1	9.53	9.18	9	8.99	0.0177	0.059	DAAM1	dishevelled associated activator of morphogenesis 1	Multiple_Complex
TC0500013301.hg.1	12.12	12.36	12.68	13.09	0.0002	0.0023	DAB2	Dab, mitogen-responsive phosphoprotein, homolog 2 (Drosophila)	Multiple_Complex
TC1300009218.hg.1	4.93	5.58	6.29	6.23	0.0003	0.0034	DACH1	dachshund family transcription factor 1	Multiple_Complex
TC1400007321.hg.1	4.16	4.26	4.71	3.88	0.0069	0.0298	DACT1	Transcript Identified by AceView, Entrez Gene ID(s) 51339	Unassigned
TC0300007383.hg.1	12.8	12.59	12.37	12.05	0.0017	0.0111	DAG1	dystroglycan 1 (dystrophin-associated glycoprotein 1)	Multiple_Complex
TC1100007818.hg.1	8.08	7.73	7.73	7.21	0.0014	0.0096	DAGLA	diacylglycerol lipase, alpha	Multiple_Complex
TC0300011044.hg.1	10.3	10.74	11.22	11.91	9.83e-06	0.0005	DALRD3	DALR anticodon binding domain containing 3	Multiple_Complex
TC0500010104.hg.1	10.82	11.04	10.92	11.44	0.0044	0.0214	DAP	death-associated protein	Multiple_Complex
TC0200016553.hg.1	3.66	4.15	3.97	5.06	0.0013	0.0091	DAPL1; OR7E89P	death associated protein like 1; olfactory receptor, family 7, subfamily E, member 89 pseudogene	Multiple_Complex
TC0400008240.hg.1	3.15	2.88	3.09	3.67	0.0207	0.0664	DAPP1	dual adaptor of phosphotyrosine and 3-phosphoinositides	Multiple_Complex
TC0200014407.hg.1	13.03	12.95	13.08	13.6	0.0036	0.0187	DARS	aspartyl-tRNA synthetase	Multiple_Complex
TC0200010982.hg.1	5.05	4.11	3.93	4.04	0.015	0.0525	DAW1	dynein assembly factor with WDR repeat domains 1	Multiple_Complex
TC1900006530.hg.1	11.86	12	12.1	11.5	0.0173	0.0582	DAZAP1	DAZ associated protein 1	Multiple_Complex
TC1200012629.hg.1	12.8	12.99	13.01	13.74	0.0005	0.005	DAZAP2	DAZ associated protein 2	Multiple_Complex
TC0700008263.hg.1	11.89	11.73	11.38	10.65	0.0017	0.011	DBF4	DBF4 zinc finger	Multiple_Complex
TC1700008011.hg.1	9.99	9.79	9.79	8.89	0.0002	0.0025	DBF4B	DBF4 zinc finger B	Multiple_Complex
TC0500012975.hg.1	12.81	12.86	12.7	12.16	0.0016	0.0106	DBN1	drebrin 1	Multiple_Complex
TC1600011585.hg.1	8.16	8.7	8.78	8.81	0.0021	0.0128	DBNDD1	dysbindin (dystrobrevin binding protein 1) domain containing 1	Multiple_Complex
TC0700007367.hg.1	11.31	11.59	11.11	10.7	0.0004	0.0038	DBNL; MIR6837	drebrin-like; microRNA 6837	Multiple_Complex
TC1900011084.hg.1	9.01	9.31	9.39	9.93	0.0093	0.0369	DBP	D site of albumin promoter (albumin D-box) binding protein	Multiple_Complex
TC0300012567.hg.1	10.22	9.93	9.92	8.78	0.0013	0.0092	DBR1	debranching RNA lariats 1	Multiple_Complex
TC0900007167.hg.1	10.19	10.16	10.54	11.09	0.0002	0.0028	DCAF10	DDB1 and CUL4 associated factor 10	Multiple_Complex
TC0900009882.hg.1	11.71	12.02	12.22	12.03	0.0262	0.0787	DCAF12	DDB1 and CUL4 associated factor 12	Multiple_Complex
TC0800008484.hg.1	14.8	14.5	14.44	14.33	0.0248	0.0759	DCAF13	DDB1 and CUL4 associated factor 13	Multiple_Complex
TC1900007151.hg.1	9.96	9.93	9.93	9.07	0.0016	0.0105	DCAF15	DDB1 and CUL4 associated factor 15	Multiple_Complex
TC0200009949.hg.1	10.39	10.14	10.04	9.71	0.0051	0.024	DCAF17	DDB1 and CUL4 associated factor 17	Multiple_Complex
TC0400007360.hg.1	4.98	4.84	5.33	4.62	0.0072	0.0307	DCAF4L1	DDB1 and CUL4 associated factor 4-like 1	Coding
TC1400009538.hg.1	11.85	11.84	11.72	12.19	0.0245	0.075	DCAF5	DDB1 and CUL4 associated factor 5	Multiple_Complex
TC0600009256.hg.1	7.28	7.07	6.34	6.54	0.0421	0.1111	DCBLD1	discoidin, CUB and LCCL domain containing 1	Multiple_Complex
TC0400012811.hg.1	11.31	11.26	11.03	10.73	0.0043	0.0211	DCK	deoxycytidine kinase	Multiple_Complex
TC0400008972.hg.1	8.15	6.94	6.53	6.29	5.88e-05	0.0013	DCLK2	doublecortin-like kinase 2	Multiple_Complex
TC0300010709.hg.1	4.69	4.66	4.94	4.41	0.0328	0.0928	DCLK3	doublecortin-like kinase 3	Multiple_Complex
TC1000011885.hg.1	8.52	8.33	7.97	7.08	0.0001	0.002	DCLRE1A	DNA cross-link repair 1A	Multiple_Complex
TC0100009479.hg.1	9.73	9.6	9.42	7.86	6e-06	0.0004	DCLRE1B	DNA cross-link repair 1B	Multiple_Complex
TC0300011203.hg.1	8.68	8.68	9.06	9.57	0.0003	0.0032	DCP1A	decapping mRNA 1A	Multiple_Complex
TC1600007234.hg.1	12.52	12.43	12.42	12.12	0.0372	0.1017	DCTN5	dynactin 5 (p25)	Multiple_Complex
TC1600009966.hg.1	14.04	14.17	14.08	13.34	0.0003	0.0031	DCTPP1	dCTP pyrophosphatase 1	Multiple_Complex
TC1300009907.hg.1	7.64	7.57	7.89	8.27	0.0468	0.1193	DCUN1D2	DCN1, defective in cullin neddylation 1, domain containing 2	Multiple_Complex
TC1600011500.hg.1	8.5	8.3	7.9	7.79	0.0105	0.0403	DCUN1D3	DCN1, defective in cullin neddylation 1, domain containing 3	Multiple_Complex
TC1100012140.hg.1	13.36	13.25	13.19	12.93	0.0447	0.1157	DCUN1D5	DCN1, defective in cullin neddylation 1, domain containing 5	Multiple_Complex
TC0X00010516.hg.1	4.33	4.31	3.92	4.39	0.0163	0.0556	DCX	doublecortin	Multiple_Complex
TC1700012089.hg.1	12.77	12.99	13.03	13.63	0.0018	0.0116	DCXR	dicarbonyl/L-xylulose reductase	Multiple_Complex
TC1900007320.hg.1	13.95	13.82	13.49	13.3	0.0034	0.0177	DDA1	DET1 and DDB1 associated 1	Multiple_Complex
TC0100014776.hg.1	12.1	11.89	11.89	11.38	0.0024	0.014	DDAH1	dimethylarginine dimethylaminohydrolase 1	Multiple_Complex
TC1400009198.hg.1	10.43	10.34	10.36	9.61	0.0073	0.0308	DDHD1	DDHD domain containing 1	Multiple_Complex
TC0800007330.hg.1	10.02	10.12	10.45	10.61	0.0072	0.0307	DDHD2	DDHD domain containing 2	Multiple_Complex
TC1100013075.hg.1	10.48	10.04	9.77	8.12	3.67e-05	0.001	DDIAS	DNA damage-induced apoptosis suppressor	Multiple_Complex
TC1200010968.hg.1	8.14	7.93	8.29	10.82	1.58e-06	0.0002	DDIT3	DNA-damage-inducible transcript 3	Coding
TC1000007990.hg.1	9.16	11.06	11.76	14.27	5.33e-08	4.4e-05	DDIT4	DNA damage inducible transcript 4	Multiple_Complex
TC1200010609.hg.1	6.29	6.56	6.88	6.03	0.0166	0.0565	DDN	dendrin	Coding
TC0600007552.hg.1	8.85	9.35	9.8	10.06	0.0022	0.0133	DDR1; MIR4640	discoidin domain receptor tyrosine kinase 1; microRNA 4640	Multiple_Complex
TC2200008203.hg.1	12.1	12.15	12.35	12.52	0.037	0.1013	DDT	D-dopachrome tautomerase	Multiple_Complex
TC2200006874.hg.1	12	12.22	12.15	12.39	0.0338	0.0948	DDTL; DDT	D-dopachrome tautomerase-like; D-dopachrome tautomerase	Coding
TC0200006788.hg.1	11.97	11.91	11.72	11.17	0.0017	0.0109	DDX1	DEAD (Asp-Glu-Ala-Asp) box helicase 1	Multiple_Complex
TC1200007208.hg.1	10.87	11.09	11.46	10.99	0.0047	0.0226	DDX11	DEAD/H (Asp-Glu-Ala-Asp/His) box helicase 11	Multiple_Complex
TC1200009868.hg.1	10.92	10.91	11.46	10.98	0.0073	0.0308	DDX12P; DDX11	DEAD/H (Asp-Glu-Ala-Asp/His) box polypeptide 12, pseudogene; DEAD/H (Asp-Glu-Ala-Asp/His) box helicase 11	Multiple_Complex
TC2200008703.hg.1	13.32	13.31	13.59	13.62	0.031	0.0889	DDX17	DEAD (Asp-Glu-Ala-Asp) box helicase 17	Multiple_Complex
TC0200009041.hg.1	13.14	12.9	12.85	12.56	0.0073	0.0308	DDX18	DEAD (Asp-Glu-Ala-Asp) box polypeptide 18	Multiple_Complex
TC1600011425.hg.1	10.02	10	9.96	9.53	0.0091	0.0362	DDX19A	DEAD (Asp-Glu-Ala-Asp) box polypeptide 19A	Multiple_Complex
TC1600011424.hg.1	9.69	9.58	9.32	9.65	0.0284	0.0837	DDX19B	DEAD (Asp-Glu-Ala-Asp) box polypeptide 19B	Multiple_Complex
TC0100009428.hg.1	10.71	10.44	10.38	9.56	0.0003	0.0035	DDX20	DEAD (Asp-Glu-Ala-Asp) box polypeptide 20	Multiple_Complex
TC1200010597.hg.1	13.45	13.36	13.34	12.88	0.0042	0.0208	DDX23	DEAD (Asp-Glu-Ala-Asp) box polypeptide 23	Multiple_Complex
TC1400010039.hg.1	12.58	12.58	12.42	12.03	0.0063	0.0278	DDX24	DEAD (Asp-Glu-Ala-Asp) box helicase 24	Multiple_Complex
TC0X00008514.hg.1	7.1	6.97	6.34	6.57	0.0077	0.0321	DDX26B	DEAD/H (Asp-Glu-Ala-Asp/His) box polypeptide 26B	Multiple_Complex
TC2000007633.hg.1	11.87	11.48	11.42	10.72	0.0008	0.0066	DDX27	DEAD (Asp-Glu-Ala-Asp) box polypeptide 27	Multiple_Complex
TC1600010669.hg.1	8.62	8.57	8.68	8.08	0.0078	0.0325	DDX28	DEAD (Asp-Glu-Ala-Asp) box polypeptide 28	Coding
TC1900009820.hg.1	13.04	12.79	12.48	11.86	9.42e-05	0.0017	DDX39A	DEAD (Asp-Glu-Ala-Asp) box polypeptide 39A	Multiple_Complex
TC0500007430.hg.1	5.51	5.53	4.82	4.59	0.0066	0.0285	DDX4	DEAD (Asp-Glu-Ala-Asp) box polypeptide 4	Multiple_Complex
TC0500012979.hg.1	12	12.39	12.53	12.75	0.0014	0.0098	DDX41	DEAD (Asp-Glu-Ala-Asp) box polypeptide 41	Multiple_Complex
TC0500013228.hg.1	11.79	11.64	11.15	9.91	3.22e-06	0.0003	DDX46	DEAD (Asp-Glu-Ala-Asp) box polypeptide 46	Multiple_Complex
TC1700008602.hg.1	7.32	7.46	7.05	6.48	0.0033	0.0175	DDX5	Memczak2013 ANTISENSE, CDS, coding, INTERNAL best transcript NM_004396	NonCoding
TC1700011449.hg.1	15.4	15.3	15.23	14.79	0.0018	0.0115	DDX5; MIR3064; MIR5047	DEAD (Asp-Glu-Ala-Asp) box helicase 5; microRNA 3064; microRNA 5047	Multiple_Complex
TC1200012512.hg.1	7.68	8.21	7.81	7.64	0.0205	0.066	DDX51	DEAD (Asp-Glu-Ala-Asp) box polypeptide 51	Multiple_Complex
TC1700010501.hg.1	12.33	11.94	11.74	11.32	0.0002	0.0029	DDX52	DEAD (Asp-Glu-Ala-Asp) box polypeptide 52	Multiple_Complex
TC0700010925.hg.1	11.81	11.67	11.49	11.06	0.0015	0.01	DDX56	DEAD (Asp-Glu-Ala-Asp) box helicase 56	Multiple_Complex
TC0900009825.hg.1	7.43	7.16	6.78	9.67	2.21e-05	0.0007	DDX58	DEAD (Asp-Glu-Ala-Asp) box polypeptide 58	Multiple_Complex
TC0100016893.hg.1	10.09	10.05	10.34	10.77	0.0101	0.0392	DDX59	DEAD (Asp-Glu-Ala-Asp) box polypeptide 59	Multiple_Complex
TC0400012366.hg.1	7.32	7.7	7.81	10.77	1.89e-08	2.59e-05	DDX60	DEAD (Asp-Glu-Ala-Asp) box polypeptide 60	Multiple_Complex
TC0400012990.hg.1	9.04	8.29	8.93	10.56	7.01e-06	0.0004	DDX60L	DEAD (Asp-Glu-Ala-Asp) box polypeptide 60-like	Multiple_Complex
TC1100009689.hg.1	9.3	9.48	10.12	10.48	0.0001	0.0019	DEAF1	DEAF1 transcription factor	Multiple_Complex
TC1900010792.hg.1	8.65	8.68	8.88	9.65	0.0006	0.0056	DEDD2	death effector domain containing 2	Multiple_Complex
TC0600007791.hg.1	4.92	5.53	5.07	4.62	0.0028	0.0154	DEF6	DEF6 guanine nucleotide exchange factor	Multiple_Complex
TC1600008906.hg.1	11.01	10.9	10.98	10.23	0.0024	0.0138	DEF8	differentially expressed in FDCP 8 homolog (mouse)	Multiple_Complex
TC0800009429.hg.1	4.12	4.45	4.44	4.67	0.0477	0.1211	DEFB1	defensin, beta 1	Coding
TC0800006603.hg.1	3.85	3.91	4.05	4.75	0.0458	0.1177	DEFB105B; DEFB105A	defensin, beta 105B; defensin, beta 105A	Coding
TC2000007064.hg.1	4.28	3.53	4.27	3.84	0.0418	0.1106	DEFB115	defensin, beta 115	Coding
TC2000008807.hg.1	3.54	3.37	3.09	3.74	0.0321	0.0913	DEFB119	defensin, beta 119	Multiple_Complex
TC0800009632.hg.1	3.5	3.32	3.33	3.96	0.0423	0.1115	DEFB130	defensin, beta 130	Coding
TC0800009647.hg.1	3.5	3.32	3.33	3.96	0.0423	0.1115	DEFB130	defensin, beta 130	Coding
TC0400006833.hg.1	4.06	4.21	4.09	3.7	0.0069	0.0298	DEFB131	defensin, beta 131	Coding
TC0800006624.hg.1	3.71	3.77	4.22	4.41	0.0157	0.0542	DEFB4A	defensin, beta 4A	Coding
TC0100011736.hg.1	13.45	13.42	13.16	13.01	0.0159	0.0546	DEGS1	delta(4)-desaturase, sphingolipid 1	Multiple_Complex
TC1400010182.hg.1	4.95	5.01	5.43	5.58	0.045	0.1163	DEGS2	delta(4)-desaturase, sphingolipid 2	Multiple_Complex
TC0600010962.hg.1	14.91	14.77	14.76	14.39	0.0126	0.0461	DEK	DEK proto-oncogene	Multiple_Complex
TC0100016839.hg.1	7.55	7.53	7.53	8.22	0.0084	0.0343	DENND1B	DENN/MADD domain containing 1B	Multiple_Complex
TC0700012813.hg.1	8.8	9.08	9.73	9.77	0.0002	0.003	DENND2A	DENN/MADD domain containing 2A	Multiple_Complex
TC0100018466.hg.1	6.64	5.74	5.85	5.27	0.0104	0.04	DENND2C	DENN/MADD domain containing 2C	Multiple_Complex
TC0800009094.hg.1	7.9	8.03	9.13	9.6	0.0005	0.0045	DENND3	DENN/MADD domain containing 3	Multiple_Complex
TC1500009804.hg.1	10.48	10.57	11.24	11.04	0.0009	0.007	DENND4A	DENN/MADD domain containing 4A	Multiple_Complex
TC0900006758.hg.1	9.4	9.59	10.13	10.92	7.27e-06	0.0004	DENND4C	DENN/MADD domain containing 4C	Multiple_Complex
TC1100010058.hg.1	9.45	9.69	10.05	10.33	0.0018	0.0114	DENND5A	DENN/MADD domain containing 5A	Multiple_Complex
TC0300011276.hg.1	11.54	11.85	12.07	11.87	0.0363	0.1	DENND6A	DENN/MADD domain containing 6A	Multiple_Complex
TC1200009217.hg.1	14.76	14.6	14.25	13.79	0.0002	0.0027	DENR	density-regulated protein	Multiple_Complex
TC0100014543.hg.1	12.19	11.83	11.39	10.86	2.37e-05	0.0008	DEPDC1	DEP domain containing 1	Multiple_Complex
TC0500010865.hg.1	9.82	9.69	9.6	8.77	0.0003	0.0036	DEPDC1B	DEP domain containing 1B	Multiple_Complex
TC2200007109.hg.1	6.7	6.54	6.81	5.87	0.0261	0.0787	DEPDC5	DEP domain containing 5	Multiple_Complex
TC0800008674.hg.1	7.13	8.25	8.55	8.96	2.97e-05	0.0009	DEPTOR	DEP domain containing MTOR-interacting protein	Multiple_Complex
TC1200006967.hg.1	10.8	10.69	10.71	10.09	0.0026	0.0149	DERA	deoxyribose-phosphate aldolase (putative)	Multiple_Complex
TC1500010923.hg.1	7.4	6.93	7.5	8.04	0.0055	0.0253	DET1	de-etiolated homolog 1 (Arabidopsis)	Multiple_Complex
TC0100012846.hg.1	12.41	12.43	12.88	13.17	0.0008	0.0064	DFFA	DNA fragmentation factor, 45kDa, alpha polypeptide	Multiple_Complex
TC0100006627.hg.1	8.97	9.33	9.44	8.81	0.0264	0.0793	DFFB	DNA fragmentation factor, 40kDa, beta polypeptide (caspase-activated DNase)	Multiple_Complex
TC0700010501.hg.1	7.75	8.64	9.6	10.28	2.8e-06	0.0003	DFNA5	deafness, autosomal dominant 5	Multiple_Complex
TC0900011286.hg.1	7	6.97	7.36	7.91	0.0163	0.0559	DFNB31	deafness, autosomal recessive 31	Multiple_Complex
TC0800012206.hg.1	14.76	14.9	15.6	15.95	6.46e-05	0.0014	DGAT1; MIR6848	diacylglycerol O-acyltransferase 1; microRNA 6848	Multiple_Complex
TC1100008477.hg.1	11.74	11.56	11.63	11.29	0.0198	0.0644	DGAT2	diacylglycerol O-acyltransferase 2	Multiple_Complex
TC2200007971.hg.1	12.42	11.99	11.65	11.54	0.0066	0.0287	DGCR14	DiGeorge syndrome critical region gene 14	Multiple_Complex
TC2200007973.hg.1	8.74	8.13	8.65	8.72	0.0166	0.0565	DGCR14	Transcript Identified by AceView, Entrez Gene ID(s) 8220	Unassigned
TC2200006638.hg.1	5.21	5.78	6.65	6.09	0.0003	0.0035	DGCR8	Zhang2013 ALT_ACCEPTOR, ALT_DONOR, coding, INTERNAL, intronic best transcript NM_022720	NonCoding
TC2200006636.hg.1	9.33	9.08	9.01	8.39	0.0008	0.0063	DGCR8; MIR1306; MIR3618	DGCR8 microprocessor complex subunit; microRNA 1306; microRNA 3618	Multiple_Complex
TC1200007816.hg.1	7.03	7.23	7.53	8.19	0.0002	0.003	DGKA	diacylglycerol kinase alpha	Multiple_Complex
TC0700010327.hg.1	3.73	3.22	3.4	3.83	0.0339	0.0949	DGKB	diacylglycerol kinase, beta 90kDa	Multiple_Complex
TC0200011130.hg.1	9.92	10.02	10.64	10.75	0.0066	0.0287	DGKD	diacylglycerol kinase, delta 130kDa	Multiple_Complex
TSUnmapped00000405.hg.1	8.24	8.19	8.7	9.2	0.0021	0.0126	DGKD	diacylglycerol kinase, delta 130kDa	Coding
TSUnmapped00000437.hg.1	8.09	8.18	8.75	9.19	0.0031	0.0165	DGKD	diacylglycerol kinase, delta 130kDa	Coding
TSUnmapped00000411.hg.1	7.8	7.97	8.32	8.75	0.0378	0.1028	DGKD	diacylglycerol kinase, delta 130kDa	Coding
TSUnmapped00000633.hg.1	6.71	7.1	7.61	7.9	8.62e-05	0.0016	DGKD	diacylglycerol kinase, delta 130kDa	NonCoding
TSUnmapped00000328.hg.1	6.66	6.89	7.94	7.87	0.0002	0.0028	DGKD	diacylglycerol kinase, delta 130kDa	NonCoding
TSUnmapped00000538.hg.1	6.77	6.51	7.72	7.29	0.0003	0.0034	DGKD	diacylglycerol kinase, delta 130kDa	NonCoding
TSUnmapped00000409.hg.1	5.65	5.5	6.49	6.71	0.0053	0.0245	DGKD	diacylglycerol kinase, delta 130kDa	NonCoding
TSUnmapped00000098.hg.1	6.29	6.25	6.82	6.44	0.02	0.0649	DGKD	diacylglycerol kinase, delta 130kDa	Coding
TSUnmapped00000513.hg.1	4.28	4.6	5.4	5.6	0.0006	0.0052	DGKD	diacylglycerol kinase, delta 130kDa	NonCoding
TSUnmapped00000213.hg.1	3.88	3.57	4.19	4.34	0.0309	0.0888	DGKD	diacylglycerol kinase, delta 130kDa	Coding
TC0300014083.hg.1	4.92	5.4	5.58	6.26	0.0087	0.0353	DGKG	diacylglycerol kinase gamma	Multiple_Complex
TC1300006987.hg.1	8.35	7.78	8.15	8.22	0.0183	0.0606	DGKH	diacylglycerol kinase, eta	Multiple_Complex
TC0200008063.hg.1	11.09	11.42	11.41	11.55	0.0131	0.0476	DGUOK	deoxyguanosine kinase	Multiple_Complex
TC0100014276.hg.1	12.8	13.07	13.13	13.31	0.0144	0.051	DHCR24	24-dehydrocholesterol reductase	Multiple_Complex
TC1100011514.hg.1	13.38	14.04	14.3	14.81	4.92e-05	0.0011	DHCR7	7-dehydrocholesterol reductase	Multiple_Complex
TC0100007458.hg.1	12.31	12.1	12.07	12.44	0.022	0.0694	DHDDS	dehydrodolichyl diphosphate synthase subunit	Multiple_Complex
TC0500011280.hg.1	12.79	12.72	12.42	11.29	3.1e-05	0.0009	DHFR	dihydrofolate reductase	Multiple_Complex
TC1800008333.hg.1	10.62	10.48	10.19	8.84	0.0002	0.0025	DHFR; DHFRP1	dihydrofolate reductase; dihydrofolate reductase pseudogene 1	Multiple_Complex
TC0300011760.hg.1	8.76	8.55	8.36	8.3	0.0219	0.0692	DHFRL1	dihydrofolate reductase like 1	Multiple_Complex
TC1900009740.hg.1	11.18	11.62	11.84	12.5	9.08e-05	0.0017	DHPS	deoxyhypusine synthase	Multiple_Complex
TC1300008997.hg.1	4.78	4.9	5.51	6.31	6.99e-05	0.0014	DHRS12	dehydrogenase/reductase (SDR family) member 12	Multiple_Complex
TC1700010221.hg.1	5.86	6.35	6.56	6.8	0.0029	0.0159	DHRS13	dehydrogenase/reductase (SDR family) member 13	Multiple_Complex
TC0100012921.hg.1	12.91	13.43	13.25	13.73	0.0009	0.0067	DHRS3; MIR6730	dehydrogenase/reductase (SDR family) member 3; microRNA 6730	Multiple_Complex
TC1400009337.hg.1	10.91	10.72	10.81	11.27	0.0091	0.0364	DHRS7	dehydrogenase/reductase (SDR family) member 7	Multiple_Complex
TC0200009905.hg.1	6.69	6.59	8.52	10.27	5.29e-08	4.4e-05	DHRS9	dehydrogenase/reductase (SDR family) member 9	Coding
TC0400010251.hg.1	12.73	12.59	12.36	12.17	0.0047	0.0226	DHX15	DEAH (Asp-Glu-Ala-His) box helicase 15	Multiple_Complex
TC0600011375.hg.1	10.21	10.46	9.78	9.3	0.0018	0.0116	DHX16	DEAH (Asp-Glu-Ala-His) box polypeptide 16	Multiple_Complex
TC0500010760.hg.1	12.35	11.93	11.23	10.51	5.25e-06	0.0004	DHX29	DEAH (Asp-Glu-Ala-His) box polypeptide 29	Multiple_Complex
TC1000012164.hg.1	11.24	11.86	12.06	12.12	0.0003	0.0033	DHX32	DEAH (Asp-Glu-Ala-His) box polypeptide 32	Multiple_Complex
TC1900008420.hg.1	6.69	6.75	6.71	5.83	0.0065	0.0283	DHX34	DEAH (Asp-Glu-Ala-His) box polypeptide 34	Multiple_Complex
TC0300012857.hg.1	12.75	12.56	12.51	12.1	0.003	0.0165	DHX36	DEAH (Asp-Glu-Ala-His) box polypeptide 36	Multiple_Complex
TC1200012336.hg.1	4.89	4.73	4.62	4.05	0.002	0.0122	DHX37	DEAH (Asp-Glu-Ala-His) box polypeptide 37	Multiple_Complex
TC1700008463.hg.1	10.33	10.88	10.56	10.71	0.0109	0.0415	DHX40	DEAH (Asp-Glu-Ala-His) box polypeptide 40	Multiple_Complex
TC0200012299.hg.1	10.29	9.86	9.85	9.3	0.0112	0.0423	DHX57	DEAH (Asp-Glu-Ala-Asp/His) box polypeptide 57	Multiple_Complex
TC1700012263.hg.1	12.03	12.27	11.88	11.65	0.0211	0.0674	DHX8	DEAH (Asp-Glu-Ala-His) box polypeptide 8	Multiple_Complex
TC0100010858.hg.1	11.51	11.62	10.97	10.09	4.61e-05	0.0011	DHX9	DEAH (Asp-Glu-Ala-His) box helicase 9	Multiple_Complex
TC0X00007889.hg.1	11.24	11.89	12.36	13.05	3.59e-05	0.001	DIAPH2	diaphanous-related formin 2	Multiple_Complex
TC1300009088.hg.1	11.1	10.54	10.56	9.55	0.0001	0.0022	DIAPH3	diaphanous-related formin 3	Multiple_Complex
TC1400010068.hg.1	9.85	9.35	9.69	9.56	0.0181	0.0601	DICER1	dicer 1, ribonuclease type III	Multiple_Complex
TC2000009782.hg.1	11.71	11.64	11.45	10.91	0.0005	0.0048	DIDO1	death inducer-obliterator 1	Multiple_Complex
TC0100011461.hg.1	12.51	12.45	12.67	13	0.0059	0.0265	DIEXF	digestive organ expansion factor homolog (zebrafish)	Multiple_Complex
TC0500010894.hg.1	12.19	12.16	12.01	11.66	0.0053	0.0247	DIMT1	DIM1 dimethyladenosine transferase 1 homolog	Multiple_Complex
TC2100007467.hg.1	7.91	8.19	8.35	8.65	0.0156	0.054	DIP2A	disco-interacting protein 2 homolog A	Multiple_Complex
TC0300008563.hg.1	12.09	11.84	12.13	12.32	0.0151	0.0527	DIRC2	disrupted in renal carcinoma 2	Multiple_Complex
TC1500007612.hg.1	9.29	8.95	8.47	7.54	1.89e-05	0.0007	DIS3L	DIS3 like exosome 3-5 exoribonuclease	Multiple_Complex
TC0200011086.hg.1	8.63	8.64	9.09	9.02	0.0194	0.0634	DIS3L2	DIS3 like 3-5 exoribonuclease 2	Multiple_Complex
TC1100009043.hg.1	8.49	8.92	9.43	9.12	0.0003	0.0031	DIXDC1	DIX domain containing 1	Multiple_Complex
TC0X00008857.hg.1	13.56	13.4	13.28	12.83	0.0039	0.0199	DKC1; SNORA36A; SNORA56; MIR664B	dyskeratosis congenita 1, dyskerin; small nucleolar RNA, H/ACA box 36A; small nucleolar RNA, H/ACA box 56; microRNA 664b	Multiple_Complex
TC1000007641.hg.1	15.68	15.19	14.16	12.92	1.93e-07	7.81e-05	DKK1	dickkopf WNT signaling pathway inhibitor 1	Multiple_Complex
TC1000010655.hg.1	6.81	6.43	6.18	5.56	0.0025	0.0142	DKK1	Jeck2013 ANTISENSE, CDS, coding, INTERNAL, intronic, OVCODE, OVEXON best transcript NM_012242	NonCoding
TC1900008535.hg.1	6.55	6.9	6.75	7.33	0.0083	0.0339	DKKL1	dickkopf-like 1	Coding
TC1100009048.hg.1	10.62	10.49	10.3	9.66	0.0002	0.0024	DLAT	dihydrolipoamide S-acetyltransferase	Multiple_Complex
TC0800012387.hg.1	5.07	4	3.2	3.49	1.75e-05	0.0007	DLC1	DLC1 Rho GTPase activating protein	Multiple_Complex
TC0700008765.hg.1	13.22	12.92	12.58	12.11	7.42e-05	0.0015	DLD	dihydrolipoamide dehydrogenase	Multiple_Complex
TC1300008938.hg.1	9.16	8.71	8.19	7.12	0.0001	0.0019	DLEU2; MIR15A; MIR16-1; MIR3613	deleted in lymphocytic leukemia 2 (non-protein coding); microRNA 15a; microRNA 16-1; microRNA 3613	Multiple_Complex
TC0300013736.hg.1	12.27	11.9	12.3	12.15	0.0359	0.0991	DLG1	discs, large homolog 1 (Drosophila)	Multiple_Complex
TC0X00007540.hg.1	11.02	11.57	11.7	12.33	0.0001	0.0022	DLG3	discs, large homolog 3 (Drosophila)	Multiple_Complex
TC1700009619.hg.1	6.21	6.93	6.9	8.31	3.97e-05	0.001	DLG4	discs, large homolog 4 (Drosophila)	Multiple_Complex
TC1000011130.hg.1	10.86	10.83	10.81	10.45	0.0221	0.0696	DLG5	discs, large homolog 5 (Drosophila)	Multiple_Complex
TC1800007926.hg.1	4.36	3.92	3.72	3.49	0.0099	0.0385	DLGAP1	Transcript Identified by AceView, Entrez Gene ID(s) 9229	Unassigned
TC2000007246.hg.1	9.05	8.9	9.13	9.4	0.0159	0.0549	DLGAP4	discs, large (Drosophila) homolog-associated protein 4	Multiple_Complex
TC1400009248.hg.1	13.37	13.3	12.98	12.39	0.0001	0.0019	DLGAP5	discs, large (Drosophila) homolog-associated protein 5	Multiple_Complex
TC0200009967.hg.1	11.8	11.5	11.34	10.55	0.0001	0.002	DLX1	distal-less homeobox 1	Multiple_Complex
TC0200014912.hg.1	7.45	7.33	7.17	6.5	0.0051	0.0241	DLX2	distal-less homeobox 2	Coding
TC1700008225.hg.1	3.17	3.59	3.2	2.73	0.0472	0.1201	DLX4	distal-less homeobox 4	Multiple_Complex
TC0700011865.hg.1	3.13	2.81	2.62	2.61	0.006	0.0269	DLX5	distal-less homeobox 5	Multiple_Complex
TC0700008427.hg.1	4.75	4.11	4.23	4.24	0.0194	0.0633	DLX6	distal-less homeobox 6	Multiple_Complex
TC0X00009341.hg.1	9.6	10.13	9.56	9.71	0.0099	0.0387	DMD	dystrophin	Multiple_Complex
TC0500013332.hg.1	4.74	4.17	4.45	5.26	0.0205	0.066	DMGDH	dimethylglycine dehydrogenase	Multiple_Complex
TC0900006815.hg.1	7.78	7.38	7.76	8.34	0.007	0.0299	DMRTA1	DMRT-like family A1	Coding
TC0X00010046.hg.1	5.44	5.61	5.99	5.74	0.044	0.1144	DMRTC1B; DMRTC1	DMRT-like family C1B; DMRT-like family C1	Multiple_Complex
TC1900008163.hg.1	5.59	5.97	5.52	5.8	0.0478	0.1212	DMRTC2	DMRT-like family C2	Multiple_Complex
TC1000010847.hg.1	10.47	10.16	10.13	9.09	0.0001	0.0018	DNA2	DNA replication helicase/nuclease 2	Multiple_Complex
TC0700006867.hg.1	4.97	5.57	5.58	5.63	0.0116	0.0435	DNAH11	dynein, axonemal, heavy chain 11	Multiple_Complex
TC0100011755.hg.1	8.71	8.94	9.3	9.79	0.0018	0.0113	DNAH14	dynein, axonemal, heavy chain 14	Multiple_Complex
TC1600009671.hg.1	3.49	3.67	4	3.45	0.0163	0.0558	DNAH3	dynein, axonemal, heavy chain 3	Multiple_Complex
TC0500010148.hg.1	5.76	5.29	5.79	6.6	0.0274	0.0815	DNAH5	dynein, axonemal, heavy chain 5	Multiple_Complex
TC0500010150.hg.1	3.96	3.86	4.71	4.96	0.0095	0.0374	DNAH5	Transcript Identified by AceView, Entrez Gene ID(s) 1767	Unassigned
TC0200015307.hg.1	9.03	10.1	11.02	10.81	2.16e-06	0.0002	DNAH7	dynein, axonemal, heavy chain 7	Multiple_Complex
TC0600007940.hg.1	3.33	3.25	2.88	2.61	0.0479	0.1213	DNAH8	dynein, axonemal, heavy chain 8	Multiple_Complex
TC0900006961.hg.1	14.52	14.45	14.15	13.48	9.53e-05	0.0017	DNAJA1	DnaJ (Hsp40) homolog, subfamily A, member 1	Multiple_Complex
TC1600010179.hg.1	12.9	12.82	12.65	12.39	0.0057	0.0261	DNAJA2	DnaJ (Hsp40) homolog, subfamily A, member 2	Multiple_Complex
TC1500007967.hg.1	10.07	10.01	9.45	9.49	0.0119	0.0441	DNAJA4	DnaJ (Hsp40) homolog, subfamily A, member 4	Multiple_Complex
TC1900009824.hg.1	14.2	14.19	13.73	13.26	0.0002	0.0027	DNAJB1	DnaJ (Hsp40) homolog, subfamily B, member 1	Multiple_Complex
TC0300013911.hg.1	11.97	11.57	11.29	10.92	0.0009	0.0071	DNAJB11	DnaJ (Hsp40) homolog, subfamily B, member 11	Multiple_Complex
TC0100018238.hg.1	10.48	10.13	9.7	10.45	0.0044	0.0215	DNAJB4	DnaJ (Hsp40) homolog, subfamily B, member 4	Multiple_Complex
TC0700009886.hg.1	13.14	12.88	12.73	12.05	0.0001	0.0019	DNAJB6	DnaJ (Hsp40) homolog, subfamily B, member 6	Multiple_Complex
TC0700008786.hg.1	7.96	8.1	8.48	10.33	1.47e-05	0.0006	DNAJB9	DnaJ (Hsp40) homolog, subfamily B, member 9	Multiple_Complex
TC1000010006.hg.1	12.25	12.17	12.51	12.97	0.0007	0.006	DNAJC1	DnaJ (Hsp40) homolog, subfamily C, member 1	Multiple_Complex
TC0200016574.hg.1	12.8	12.35	12.14	11.91	0.0002	0.003	DNAJC10	DnaJ (Hsp40) homolog, subfamily C, member 10	Multiple_Complex
TC0100012693.hg.1	12.71	12.63	12.49	11.91	0.0005	0.0047	DNAJC11	DnaJ (Hsp40) homolog, subfamily C, member 11	Multiple_Complex
TC0100012695.hg.1	5.5	5.44	6.79	6.32	0.016	0.0551	DNAJC11	Zhang2013 ALT_ACCEPTOR, ALT_DONOR, coding, INTERNAL, intronic best transcript NM_018198	NonCoding
TC1000010827.hg.1	10.52	11.34	12.44	13.19	6.49e-07	0.0001	DNAJC12	DnaJ (Hsp40) homolog, subfamily C, member 12	Multiple_Complex
TC1200012800.hg.1	9.42	9.53	9.45	8.74	0.0011	0.0077	DNAJC14	DnaJ (Hsp40) homolog, subfamily C, member 14	Multiple_Complex
TC1300009954.hg.1	10.41	9.9	9.98	9.55	0.0043	0.0211	DNAJC15	DnaJ (Hsp40) homolog, subfamily C, member 15	Multiple_Complex
TC1500009123.hg.1	7.45	7.37	8.03	7.63	0.0051	0.0238	DNAJC17	DnaJ (Hsp40) homolog, subfamily C, member 17	Multiple_Complex
TC0500013371.hg.1	6.37	6.48	6.5	6.01	0.0148	0.052	DNAJC18	DnaJ (Hsp40) homolog, subfamily C, member 18	Multiple_Complex
TC0700012122.hg.1	12.48	12.4	12.26	11.73	0.001	0.0077	DNAJC2	DnaJ (Hsp40) homolog, subfamily C, member 2	Multiple_Complex
TC0500007123.hg.1	9.82	9.75	9.41	9.39	0.0173	0.058	DNAJC21	DnaJ (Hsp40) homolog, subfamily C, member 21	Multiple_Complex
TC0900012161.hg.1	10.61	10.28	9.98	9.97	0.0036	0.0187	DNAJC25-GNG10	DNAJC25-GNG10 readthrough	Coding
TC2100007999.hg.1	5.31	5.79	5.38	4.65	0.0138	0.0497	DNAJC28	DnaJ (Hsp40) homolog, subfamily C, member 28	Coding
TC1300007755.hg.1	10.25	10.02	10.3	10.64	0.04	0.1071	DNAJC3	DnaJ (Hsp40) homolog, subfamily C, member 3	Multiple_Complex
TC1100013032.hg.1	9.74	10.1	10.15	10.92	0.0006	0.0054	DNAJC4	DnaJ (Hsp40) homolog, subfamily C, member 4	Multiple_Complex
TC1700010699.hg.1	13.49	13.31	13.12	12.75	0.0007	0.0058	DNAJC7	DnaJ (Hsp40) homolog, subfamily C, member 7	Multiple_Complex
TC0100013472.hg.1	13.95	13.9	13.67	13.58	0.0284	0.0837	DNAJC8	DnaJ (Hsp40) homolog, subfamily C, member 8	Multiple_Complex
TC1000012564.hg.1	12.73	12.65	12.31	11.3	4.89e-05	0.0011	DNAJC9	DnaJ (Hsp40) homolog, subfamily C, member 9	Multiple_Complex
TC1400007653.hg.1	9.11	8.94	8.66	8.14	0.0006	0.0052	DNAL1	dynein, axonemal, light chain 1	Coding
TC0X00011198.hg.1	9.03	9.26	9.72	10.71	0.0002	0.003	DNASE1L1	deoxyribonuclease I-like 1	Multiple_Complex
TC1900009754.hg.1	10.83	10.59	10.61	11.48	0.0004	0.0043	DNASE2	deoxyribonuclease II, lysosomal	Multiple_Complex
TC0100008882.hg.1	4.58	5.5	5.19	4.74	0.0243	0.0745	DNASE2B	deoxyribonuclease II beta	Coding
TC0200015958.hg.1	8.28	6.9	6.24	5.25	5.79e-06	0.0004	DNER	delta/notch like EGF repeat containing	Multiple_Complex
TC1100012960.hg.1	4.27	3.92	3.81	4.55	0.006	0.0269	DNHD1	dynein heavy chain domain 1	Multiple_Complex
TC0900012284.hg.1	9.18	9.02	9.04	7.9	0.0004	0.0043	DNLZ	DNL-type zinc finger	Multiple_Complex
TC0900008851.hg.1	11.29	11.53	11.55	10.81	0.0009	0.007	DNM1	dynamin 1	Multiple_Complex
TC1200007277.hg.1	11.37	11.23	11.08	10.57	0.0029	0.016	DNM1L	dynamin 1-like	Multiple_Complex
TC1900006999.hg.1	10.43	10.58	10.89	10.96	0.0285	0.0839	DNM2	Transcript Identified by AceView, Entrez Gene ID(s) 1785	Unassigned
TC1000011596.hg.1	10.06	9.77	9.29	9.02	0.0003	0.0031	DNMBP	dynamin binding protein	Multiple_Complex
TC1900011860.hg.1	10.67	10.62	10.33	9.19	6.24e-05	0.0013	DNMT1	DNA (cytosine-5-)-methyltransferase 1	Multiple_Complex
TC0200016643.hg.1	8.11	8.42	8.61	9.15	0.0008	0.0064	DNMT3A	DNA (cytosine-5-)-methyltransferase 3 alpha	Multiple_Complex
[truncated: 6,560 more rows]
